# Supplementary material for: Genomic basis for an informed conservation management of Pelophylax water frogs in Luxembourg
Source: Ecol Evol. 2022 Apr 11;12(4):e8810. doi: 10.1002/ece3.8810 (PMC9001158; doi:10.1002/ece3.8810)
Supplement: Supplementary file 5 — Table S2 [file ECE3-12-e8810-s004.xlsx]

## Sheet: Tabelle1
Individual	Sex	Samples	Sample Prapartion					ddRAD dataset	HQ											GC only	Reference for genomic composition analysis	ddRAD identification	mnd1 identification
			Library	P5 Adapter	P5 Primer	P7 Primer	Final sample compostion		PC axis 1	PC axis 2	PCA identification	snmf K3 p2 PCA-A	snmf K3 p2 PCA-B	snmf K3 p2 PCA-C	snmf K3 p3 PCA-A	snmf K3 p3 PCA-B	snmf K3 p3 PCA-C	snmf identification	Genomic composition identification	Genomic composition identification			Toe clipping	Mouth swab	Skin swab
Abw01	m	Abw01	2	1	05	01		HQ	-12.7079	2.79222	LR	0.894086	0.0445351	0.0613791	0.911254	0.0444553	0.044291	LR	LR			LR	E
Abw02	m	Abw02	1	3	01	01		GC only												LLR		LLR	E
Abw03	m	Abw03	2	2	11	03		HQ	18.1441	-0.867109	P. lessonae	0.0177702	0.959374	0.0228561	0.0153485	0.949909	0.0347423	P. lessonae	P. lessonae		LL	P. lessonae	L
Abw04	m	Abw04	2	3	05	05		HQ	-12.1628	3.38274	LR	0.908168	0.0649182	0.0269136	0.88494	0.0581706	0.0568889	LR	LR			LR	E
Abw05	m	Abw05	2	2	10	07		HQ	-13.8487	4.50876	LR	0.976416	9.999e-05	0.0234837	0.959426	9.9991e-05	0.0404738	LR	LR			LR	E
Abw06	m	Abw06	1	2	02	01		HQ	-13.6803	-18.2758	LLR	0.0283424	0.00269054	0.968967	9.9991e-05	0.0249274	0.974973	LLR	LLR			LLR	E
Abw07	w	Abw07	1	4	03	01		GC only												P. kl. escuentus		P. kl. escuentus	?
Abw08	m	Abw08	1	4	04	01		GC only												LR		LR	E
Abw09	m	Abw09	1	1	05	01		HQ	-14.4026	1.35851	LR	0.929034	9.999e-05	0.070866	0.932033	9.9991e-05	0.0678666	LR	LR			LR	E
Abw10	w	Abw10	2	3	03	10		HQ	-14.2846	-2.00842	LR	0.882981	0.00208853	0.114931	0.863671	0.00564873	0.13068	LR	LR			LR	E
Abw11	m	Abw11	3	2	08	06		HQ	-13.3504	3.02104	LR	0.949694	0.0130602	0.0372457	0.928002	0.0562175	0.01578	LR	LR			LR	E
Abw12	m	Abw12	3	3	09	06		HQ	18.4551	0.758702	P. lessonae	9.999e-05	0.9998	9.999e-05	9.9991e-05	0.998095	0.0018049	P. lessonae	P. lessonae		LL	P. lessonae	L
Abw13	m	Abw13	3	1	10	06		HQ	16.9806	-1.51875	P. lessonae	9.9991e-05	0.959509	0.0403912	9.9991e-05	0.970756	0.0291444	P. lessonae	P. lessonae			P. lessonae	L
Abw14	m	Abw14a/b	3/3	2/2	11/12	06/07	a & b	GC only												LLR		LLR	L
Abw15	m	Abw15	3	4	12	06		HQ	15.0043	0.639818	P. lessonae	0.0641654	0.915697	0.0201375	0.100701	0.894715	0.00458336	P. lessonae	P. lessonae			P. lessonae	L
Alz01	m	Alz01a/b	4/3	1/1	10/01	04/06	a & b	HQ	-12.7037	3.65914	LR	0.919154	0.0393336	0.0415127	0.896316	0.0834745	0.0202097	LR	LR			LR	E
Alz02	m	Alz02	4	3	04	07		GC only												P. kl. escuentus		P. kl. escuentus	L
Alz03	m	Alz03	4	4	01	10		GC only												LR		LR	E
Alz04	m	Alz04	4	2	07	12		HQ	-13.4076	3.79271	LR	0.994494	0.00408373	0.00142189	0.993791	9.9991e-05	0.00610871	LR	LR			LR	E
Alz05	m	Alz05	4	2	12	16		GC only												LR		LR	E
Alz06	m	Alz06	2	4	08	12		HQ	-13.9581	3.89091	LR	0.964506	9.9991e-05	0.0353942	0.977698	9.9991e-05	0.0222023	LR	LR			LR	E
Alz07	m	Alz07	2	3	06	01		HQ	16.7847	-0.159632	P. lessonae	0.00452161	0.971066	0.024412	0.0306077	0.957688	0.0117045	P. lessonae	P. lessonae			P. lessonae	L
Alz08	m	Alz08	2	4	12	03		HQ	17.2606	0.103613	P. lessonae	9.9991e-05	0.978326	0.0215743	0.00479319	0.954899	0.040308	P. lessonae	P. lessonae			P. lessonae	L
Bas01	m	Bas01	2	4	06	05		HQ	15.3973	1.86049	P. lessonae	0.132404	0.864241	0.00335506	0.10054	0.89936	9.9991e-05	P. lessonae	P. lessonae			P. lessonae	L
Bas02	m	Bas02	2	4	11	07		HQ	16.1273	1.20622	P. lessonae	0.0805805	0.910164	0.00925565	0.0548428	0.921709	0.0234483	P. lessonae	P. lessonae			P. lessonae	L
Bas03	m	Bas03	3	4	02	06		GC only												LR		LR	E
Bas04	m	Bas04	3	1	03	06		HQ	20.4265	2.64153	P. lessonae	0.00778734	0.992113	9.9991e-05	0.0176284	0.982272	9.9991e-05	P. lessonae	P. lessonae			P. lessonae	L
Bas05	m	Bas05a/b	3/3	2/2	04/01	07/07	a	HQ	18.3378	3.16247	P. lessonae	0.0655881	0.934312	9.9991e-05	0.0429186	0.956981	9.9991e-05	P. lessonae	P. lessonae			P. lessonae	L
Bis01	w	Bis01a/b	3/3	3/3	05/01	07/01	a & b	GC only												P. kl. escuentus		P. kl. escuentus	L
Bis02	w	Bis02a/b	3/3	1/1	06/04	07/06	a & b	HQ	16.8137	0.735522	P. lessonae	9.9991e-05	0.965544	0.034356	0.0209259	0.978974	9.9991e-05	P. lessonae	P. lessonae			P. lessonae	L
Bis03	m	Bis03a/b	4/4	2/2	05/03	02/12	a & b	GC only												P. lessonae		P. lessonae	L
Bis04	m	Bis04	1	4	06	01		HQ	13.934	0.25092	P. lessonae	0.074323	0.882699	0.0429776	0.0555229	0.865022	0.0794548	P. lessonae	P. lessonae			P. lessonae	L
Bis05	m	Bis05	1	3	07	01		GC only												P. lessonae		P. lessonae	L
Bis06	w	Bis06	1	4	08	02		HQ	18.0491	-0.649552	P. lessonae	9.9991e-05	0.979486	0.0204144	9.9991e-05	0.961985	0.0379147	P. lessonae	P. lessonae		LL	P. lessonae	L
Bis07	m	Bis07	1	3	09	02		HQ	14.6555	0.167017	P. lessonae	0.11843	0.877614	0.00395635	0.0722144	0.917411	0.010375	P. lessonae	P. lessonae			P. lessonae	L
Bis08	m	Bis08	1	1	10	02		HQ	17.3858	-0.0391826	P. lessonae	9.9991e-05	0.976686	0.0232141	9.9991e-05	0.984982	0.0149183	P. lessonae	P. lessonae			P. lessonae	L
Bis09	m	Bis09	4	1	11	05		HQ	16.1636	0.609943	P. lessonae	0.0650501	0.93485	9.9991e-05	0.0369466	0.936658	0.0263953	P. lessonae	P. lessonae			P. lessonae	L
Bis10	m	Bis10a/b	4/2	2/1	05/04	07/10	a	HQ	17.7283	-0.976448	P. lessonae	9.9991e-05	0.961307	0.0385928	9.9991e-05	0.982049	0.0178506	P. lessonae	P. lessonae			P. lessonae	L
Bis11	w	Bis11	4	3	02	10		HQ	-13.9752	1.172	LR	0.940818	0.00760487	0.0515769	0.914367	0.00396426	0.0816683	LR	LR			LR	E
Bis12	w	Bis12	4	3	08	12		GC only												P. kl. escuentus		P. kl. escuentus	E
Bis13	w	Bis13	2	1	09	12		HQ	-14.3164	1.98861	LR	0.962061	9.9991e-05	0.0378391	0.965005	9.9991e-05	0.0348954	LR	LR		LR	LR	E
Bis14	w ?	Bis14a/b	2/2	2/2	07/07	01/06	a & b	HQ	13.5667	0.043455	P. lessonae	0.0925148	0.834989	0.0724958	0.0873616	0.852436	0.0602022	P. lessonae	P. lessonae			P. lessonae	L
Bis15	m	Bis15	2	3	01	03		HQ	16.5416	-0.606299	P. lessonae	0.043601	0.918623	0.0377756	0.0129451	0.939726	0.0473287	P. lessonae	P. lessonae			P. lessonae	L
Fis01	w	Fis01	2	1	07	05		HQ	-14.0112	4.34982	LR	0.9998	9.999e-05	9.999e-05	0.985555	0.00411286	0.010332	LR	LR			LR	E
Fis02	w	Fis02	2	2	12	07		HQ	-14.1045	1.54763	LR	0.906609	0.00210629	0.0912846	0.923305	0.00208261	0.0746122	LR	LR			LR	E
Fis03	m?	Fis03	4	3	01	16		GC only												P. kl. escuentus		P. kl. escuentus	E
Fis04	m	Fis04	4	3	06	02		HQ	-14.0514	4.53439	LR	0.990233	0.00966714	9.9991e-05	0.98284	0.01706	9.9991e-05	LR	LR			LR	E
Fis05	m	Fis05a/b	3	1/1	07/06	07/16	a & b	HQ	-10.6061	3.82331	LR	0.902998	0.083889	0.0131128	0.891247	0.0991212	0.00963158	LR	P. kl. escuentus			LR	E
Fis06	m	Fis06	3	2	08	07		HQ	-14.8618	3.26405	LR	0.981496	9.9991e-05	0.0184036	0.978456	9.9991e-05	0.0214441	LR	P. kl. escuentus			LR	E
Fis07	w?	Fis07	3	3	09	07		HQ	-13.3291	1.95439	LR	0.905765	0.0172142	0.0770206	0.883593	0.0277042	0.0887026	LR	LR			LR	E
Fis08	w	Fis08	4	4	12	05		HQ	-10.7606	3.2712	LR	0.874638	0.10339	0.0219713	0.910272	0.0896277	9.9991e-05	LR	LR			LR	E
Fis09	m	Fis09	4	4	06	07		HQ	-13.8128	4.20667	LR	0.9998	9.999e-05	9.999e-05	0.995114	0.00478582	9.9991e-05	LR	LR			LR	E
Fis10	m	Fis10	4	4	03	10		HQ	-11.1537	2.69007	LR	0.888815	0.0748468	0.0363381	0.818277	0.113398	0.0683253	LR	LR			LR	E
Fri01	m	Fri01	4	4	09	12		GC only												P. kl. escuentus		P. kl. escuentus	E
Fri02	m	Fri02	4	1	02	16		HQ	-13.9418	2.15853	LR	0.945169	9.9991e-05	0.0547307	0.949467	0.0131391	0.0373938	LR	LR			LR	E
Fri03	m	Fri03a/b/c	2/2/2	3/1/3	05/10/02	10/12/04	b	HQ	-13.3464	1.63211	LR	0.954662	0.00686608	0.0384717	0.955225	0.00405865	0.0407164	LR	LR			LR	E
Fri04	?	Fri04	2	4	08	01		GC only												LR		LR	E
Fri05	w	Fri05	2	1	02	03		HQ	-15.4746	5.15552	LR	0.9998	9.999e-05	9.999e-05	0.9998	9.999e-05	9.999e-05	LR	LR			LR	E
Goe01	m	Goe01	2	2	08	05		HQ	19.0899	3.36237	P. lessonae	0.100701	0.899199	9.9991e-05	0.0820244	0.917876	9.9991e-05	P. lessonae	P. lessonae			P. lessonae	L
Goe02	?	Goe02	2	4	01	08		HQ	17.6113	2.77481	P. lessonae	0.110116	0.889784	9.9991e-05	0.121019	0.878881	9.9991e-05	P. lessonae	P. lessonae			P. lessonae	L
Goe03	m?	Goe03	3	3	10	07		HQ	15.6099	2.79984	P. lessonae	0.154555	0.845345	9.9991e-05	0.137369	0.852064	0.0105668	P. lessonae	P. lessonae			P. lessonae	L
Goe04	w	Goe04	3	3	11	07		HQ	17.3238	2.87365	P. lessonae	0.161425	0.838475	9.9991e-05	0.11815	0.88175	9.9991e-05	P. lessonae	P. lessonae			P. lessonae	L
Goe05	w	Goe05	3	2	12	08		HQ	19.5156	4.0013	P. lessonae	0.0627468	0.937153	9.9991e-05	0.0901209	0.909779	9.9991e-05	P. lessonae	P. lessonae			P. lessonae	L
Goe06	m?	Goe06a/b/c	3/3/3	2/4/2	01/02/04	08/08/09	c	HQ	19.1351	2.97279	P. lessonae	0.077914	0.921986	9.9991e-05	0.0585248	0.941375	9.9991e-05	P. lessonae	P. lessonae			P. lessonae	L
Goe07	m	Goe07a/b	3/3	1/1	03/08	08/05	a	HQ	19.3019	1.47149	P. lessonae	0.0105126	0.989387	9.9991e-05	0.0380811	0.961819	9.9991e-05	P. lessonae	P. lessonae			P. lessonae	L
Gra01	m	Gra01	1	1	11	02		HQ	-12.0698	5.60082	LR	0.937298	0.0626023	9.9991e-05	0.925547	0.0743532	9.9991e-05	LR	LR			LR	E
Gra02	m	Gra02	1	2	12	02		HQ	16.4261	-0.52038	P. lessonae	0.00543666	0.951551	0.0430125	9.9991e-05	0.959359	0.040541	P. lessonae	P. lessonae			P. lessonae	L
Gra03	w	Gra03	1	4	01	02		HQ	-12.101	5.36004	LR	0.915387	0.0845126	9.9991e-05	0.93527	0.0646298	9.9991e-05	LR	LR			LR	E
Gra04	m	Gra04	1	2	02	02		HQ	-14.9979	6.53159	LR	0.9998	9.999e-05	9.999e-05	0.9998	9.999e-05	9.999e-05	LR	LR			LR	E
Gra05	m	Gra05	4	2	07	02		HQ	-13.7418	4.51208	LR	0.995039	9.9991e-05	0.00486144	0.97414	0.00481008	0.0210501	LR	LR			LR	E
Gra06	m	Gra06	4	1	01	05		HQ	-14.9579	5.48209	LR	0.9998	9.999e-05	9.999e-05	0.9998	9.999e-05	9.999e-05	LR	LR			LR	E
Gra07	m	Gra07a/b	4/4	1/1	07/07	07/16	a & b	GC only												LR		LR	L
Gra08	m	Gra08	1	4	03	03		GC only												LR		LR	E
Gra09	m	Gra09	4	1	04	10		GC only												LR		LR	E
Gra10	m	Gra10	4	3	10	12		HQ	-14.8005	7.0889	LR	0.9998	9.999e-05	9.999e-05	0.9998	9.999e-05	9.999e-05	LR	LR			LR	E
Gra11	m	Gra11a/b	2/3	1/4	06/04	10/08	b	HQ	-13.8968	4.65202	LR	0.987356	9.9991e-05	0.0125439	0.99083	0.00657673	0.0025935	LR	LR			LR	E
Gra12	m	Gra12	2	2	11	12		HQ	-15.0954	6.02584	LR	0.9998	9.999e-05	9.999e-05	0.9998	9.999e-05	9.999e-05	LR	LR			LR	E
Gra13	m	Gra13	2	2	09	01		HQ	-13.5106	4.50839	LR	0.976987	9.9991e-05	0.0229129	0.977387	0.00265333	0.0199593	LR	LR			LR	E
Gra14	m	Gra14	2	3	03	03		HQ	-13.4116	4.38137	LR	0.929046	0.0132871	0.0576672	0.937199	0.0254746	0.0373259	LR	LR			LR	E
Gra15	m	Gra15	2	3	09	06		GC only												LR		LR	E
Har01	m	Har01	3	2	05	08		HQ	17.9991	-0.528423	P. lessonae	0.0392231	0.960677	9.9991e-05	9.999e-05	0.9998	9.999e-05	P. lessonae	P. lessonae			P. lessonae	L
Har02	w	Har02a/b	3/3	3/4	06/07	08/08	a & b	HQ	20.0745	1.91614	P. lessonae	0.0284623	0.971438	9.9991e-05	0.0076623	0.992238	9.9991e-05	P. lessonae	P. lessonae			P. lessonae	L
Har03	m	Har03	3	2	08	09		HQ	19.0186	-0.143264	P. lessonae	0.0121497	0.98775	9.9991e-05	0.0267618	0.973138	9.9991e-05	P. lessonae	P. lessonae			P. lessonae	L
Har04	m	Har04	3	3	09	09		HQ	19.755	-0.697916	P. lessonae	0.0387782	0.961122	9.9991e-05	0.00781915	0.992081	9.9991e-05	P. lessonae	P. lessonae			P. lessonae	L
Har05	m	Har05	3	1	10	09		HQ	18.381	0.97877	P. lessonae	0.0309284	0.968972	9.9991e-05	9.999e-05	0.9998	9.999e-05	P. lessonae	P. lessonae			P. lessonae	L
Har06	m	Har06	4	4	03	16		HQ	14.2139	0.868126	P. lessonae	0.173584	0.826316	9.9991e-05	0.140004	0.859896	9.9991e-05	P. lessonae	P. lessonae			P. lessonae	L
Har07	m	Har07	4	2	08	02		HQ	19.6361	-0.0614212	P. lessonae	0.0200703	0.97983	9.9991e-05	0.0358176	0.964082	9.9991e-05	P. lessonae	P. lessonae			P. lessonae	E
Har08	m	Har08a/b	4/4	2/2	02/02	05/01	a	HQ	16.3803	0.879579	P. lessonae	0.0881267	0.911773	9.9991e-05	0.068061	0.931839	9.9991e-05	P. lessonae	P. lessonae			P. lessonae	L
Har09	m	Har09	4	3	08	08		HQ	18.7078	-0.84153	P. lessonae	0.00103768	0.949981	0.0489818	0.0078507	0.941638	0.0505108	P. lessonae	P. lessonae			P. lessonae	L
Har10	w	Har10a/b/c	-/2/3	-/1/1	-/10/10	-/16/16	c	HQ	18.8527	1.06043	P. lessonae	0.0221261	0.977774	9.9991e-05	0.0314579	0.968442	9.9991e-05	P. lessonae	P. lessonae			P. lessonae	L
Har11	m	Har11	2	2	02	08		HQ	18.1041	-0.0903421	P. lessonae	0.0217484	0.968207	0.0100448	0.0430129	0.952395	0.00459223	P. lessonae	P. lessonae			P. lessonae	L
Hol01	m	Hol01a/b	2/2	3/3	07/10	10/05	a & b	GC only												P. lessonae		P. lessonae	L
Hol02	m	Hol02	1	4	05	03		GC only												P. kl. escuentus		P. kl. escuentus	E
Hol03	m	Hol03	1	3	06	03		HQ	-10.5204	1.78358	LR	0.860582	0.0558564	0.0835615	0.875846	0.0501753	0.0739784	LR	LR			LR	?
Hol04	m	Hol04a/b	2/2	4/4	12/12	15/10	a	GC only												P. lessonae		P. lessonae	L
Hol05	m	Hol05	1	2	07	03		HQ	-12.7011	3.23402	LR	0.972643	0.0217618	0.00559516	0.972324	0.027576	9.9991e-05	LR	LR		LR	LR	E
Hol06	m	Hol06	1	1	08	03		HQ	16.522	-0.827306	P. lessonae	0.0357728	0.964127	9.9991e-05	0.0289991	0.970901	9.9991e-05	P. lessonae	P. lessonae			P. lessonae	L
Hol07	m ?	Hol07	2	1	10	01		HQ	-14.4328	-22.5134	LLR	9.999e-05	9.999e-05	0.9998	9.999e-05	9.999e-05	0.9998	LLR	LLR			LLR	E
Hol08	m	Hol08a/b	2/2	4/4	04/10	03/06	a & b	HQ	18.3574	-1.04577	P. lessonae	9.9991e-05	0.997638	0.00226189	9.9991e-05	0.980098	0.0198017	P. lessonae	P. lessonae			P. lessonae	L
Hol09	m	Hol09	3	1	11	09		HQ	18.2045	1.23093	P. lessonae	9.9991e-05	0.993387	0.00651335	9.999e-05	0.9998	9.999e-05	P. lessonae	P. lessonae			P. lessonae	L
Hol10	m	Hol10a/b	-/3	-/3	-/12	-/09	b	HQ	13.1114	-0.66025	P. lessonae	0.112351	0.84082	0.046829	0.123066	0.814981	0.0619535	P. lessonae	P. lessonae			P. lessonae	L
Hol11	m	Hol11	3	4	01	09		GC only												P. lessonae		P. lessonae	E
Hol12	w ?	Hol12	3	3	02	09		GC only												LLR		LLR	E
Hol13	m	Hol13	3	4	03	09		HQ	-11.2158	-20.5466	LLR	9.9991e-05	0.0508925	0.949008	0.0142534	0.0315229	0.954224	LLR	P. kl. escuentus			LLR	E
Hol14	m	Hol14	4	2	11	12		HQ	15.5349	0.0764797	P. lessonae	0.0206986	0.888677	0.0906244	0.00956332	0.923117	0.0673199	P. lessonae	P. lessonae			P. lessonae	L
Hol15	m	Hol15a/b	4/4	3/4	04/09	16/03	a	HQ	-12.9001	-22.8946	LLR	9.999e-05	9.999e-05	0.9998	9.9991e-05	0.00708226	0.992818	LLR	P. kl. escuentus			LLR	E
Hoz01	?	Hoz01	1	4	09	03		HQ	12.665	1.34337	P. lessonae	0.153563	0.831831	0.014606	0.177825	0.821039	0.00113536	P. lessonae	P. lessonae			P. lessonae	L
Hoz02	m	Hoz02	1	3	11	04		GC only												P. kl. escuentus		P. kl. escuentus	E
Hoz03	w	Hoz03	4	4	03	05		GC only												P. kl. escuentus		P. kl. escuentus	E
Hoz04	m ?	Hoz04a/b	4/4	1/1	09/09	08/02	a & b	GC only												P. kl. escuentus		P. kl. escuentus	E
Hoz05	m	Hoz05	1	2	12	04		HQ	17.0103	0.626916	P. lessonae	9.9991e-05	0.966574	0.0333256	9.9991e-05	0.977879	0.0220206	P. lessonae	P. lessonae			P. lessonae	L
Hoz06	m	Hoz06	4	3	06	10		HQ	-14.8833	5.39416	LR	0.9998	9.999e-05	9.999e-05	0.9998	9.999e-05	9.999e-05	LR	LR			LR	E
Hoz07	?	Hoz07	1	1	01	04		HQ	-12.4654	4.27318	LR	0.916015	0.0559857	0.027999	0.931883	0.0353758	0.0327413	LR	LR			LR	E
Hoz08	w	Hoz08	2	1	03	08		HQ	-14.8713	4.73024	LR	0.973042	9.9991e-05	0.0268575	0.988589	9.9991e-05	0.0113105	LR	LR			LR	E
Hoz09	m	Hoz09	2	2	08	10		HQ	-14.9206	6.10514	LR	0.9998	9.999e-05	9.999e-05	0.9998	9.999e-05	9.999e-05	LR	LR			LR	E
Hoz10	m	Hoz10	2	3	01	15		HQ	-13.6662	2.81606	LR	0.921246	0.0140529	0.0647014	0.952353	0.0240704	0.0235766	LR	LR			LR	E
Hoz11	w	Hoz11a/b	2/2	1/1	11/12	01/02	a	HQ	-14.0612	4.96787	LR	0.990197	9.9991e-05	0.00970279	0.996061	9.9991e-05	0.0038393	LR	LR			LR	L
Hoz12	w	Hoz12	2	2	05	04		HQ	-14.006	6.54304	LR	0.9998	9.999e-05	9.999e-05	0.9998	9.999e-05	9.999e-05	LR	LR			LR	E
Hoz13	w	Hoz13	3	1	04	10		HQ	-14.6086	6.11678	LR	0.9998	9.999e-05	9.999e-05	0.9998	9.999e-05	9.999e-05	LR	LR			LR	E
Hoz14	w	Hoz14	3	2	05	10		HQ	-14.4065	4.22029	LR	0.984241	9.9991e-05	0.0156586	0.970462	9.9991e-05	0.0294385	LR	LR			LR	E
Hoz15	w	Hoz15a/b	3/3	1/1	06/01	10/10	a	HQ	-14.4548	3.39361	LR	0.965799	9.9991e-05	0.0341013	0.966651	9.9991e-05	0.0332491	LR	LR			LR	E
Kal01	w	Kal01	1	4	02	04		HQ	-9.09738	3.07544	LR	0.86848	0.125053	0.00646609	0.838059	0.126713	0.0352282	LR	LR			LR	E
Kal02	m	Kal02	1	2	03	04		HQ	-13.1121	4.09811	LR	0.964551	0.00313087	0.0323179	0.978371	0.0163783	0.00525037	LR	LR			LR	E
Kal03	m	Kal03a/b	1/1	3/1	04/05	04/05	b	HQ	-14.0771	4.1576	LR	0.984087	9.9991e-05	0.0158131	0.992957	9.9991e-05	0.00694343	LR	LR			LR	E
Kal04	w	Kal04	1	3	06	05		GC only												LR		LR	E
Kal05	m	Kal05	3	1	07	10		GC only												LR		LR	E
Kal06	w	Kal06	1	4	07	05		HQ	-11.3722	2.94749	LR	0.903243	0.0712188	0.0255383	0.903993	0.0565097	0.0394972	LR	LR			LR	E
Kal07	m	Kal07a/b	3/3	4/4	08/08	10/11	a & b	GC only												LR		LR	E
Kal08	w	Kal08	4	4	12	12		HQ	-10.8471	3.19668	LR	0.849024	0.0897299	0.0612459	0.900515	0.089425	0.0100596	LR	LR			LR	E
Kal09	w?	Kal09	4	4	05	01		HQ	-13.6867	6.19967	LR	0.9998	9.999e-05	9.999e-05	0.9998	9.999e-05	9.999e-05	LR	LR			LR	E
Kal10	m?	Kal10a/b	4/4	2/1	10/04	03/05	a	HQ	-14.9531	3.77834	LR	0.961337	9.9991e-05	0.0385633	0.97484	9.9991e-05	0.0250605	LR	LR			LR	E
Kal11	w	Kal11	4	3	10	08		GC only												LR		LR	E
Kal12	w	Kal12	4	1	07	10		HQ	-14.568	2.50291	LR	0.936099	9.9991e-05	0.0638015	0.955227	9.9991e-05	0.0446733	LR	LR			LR	E
Kal13	m	Kal13	2	3	11	06		GC only												P. kl. escuentus		P. kl. escuentus	E
Kal14	w	Kal14	2	3	04	08		HQ	-13.4632	3.63152	LR	0.941304	0.00683919	0.0518571	0.944096	9.9991e-05	0.0558036	LR	LR			LR	E
Kal15	m	Kal15	2	4	09	10		HQ	-13.9926	1.98083	LR	0.913355	9.9991e-05	0.0865453	0.929157	9.9991e-05	0.0707426	LR	LR			LR	E
Koe01	?	Koe01	1	2	08	05		HQ	19.4867	1.17083	P. lessonae	0.0272691	0.972631	9.9991e-05	0.0052251	0.994675	9.9991e-05	P. lessonae	P. lessonae			P. lessonae	L
Koe02	?	Koe02a/b	1/1	2/1	09/10	05/05	b	HQ	-14.3604	5.01517	LR	0.9998	9.999e-05	9.999e-05	0.9998	9.999e-05	9.999e-05	LR	LR			LR	E
Koe03	?	Koe03a/b	1/1	2/3	12/11	06/05	a	HQ	-14.1567	4.26395	LR	0.986682	0.010337	0.0029806	0.990062	0.00389249	0.00604599	LR	LR			LR	E
Koe04	?	Koe04	1	4	01	06		HQ	18.1499	0.355155	P. lessonae	0.00410305	0.995797	9.9991e-05	9.999e-05	0.9998	9.999e-05	P. lessonae	P. lessonae			P. lessonae	L
Koe05	?	Koe05	1	2	02	06		HQ	17.9881	0.9061	P. lessonae	0.0108629	0.976584	0.0125531	0.0343455	0.965554	9.9991e-05	P. lessonae	P. lessonae			P. lessonae	L
Koe06	w	Koe06	2	2	02	15		HQ	17.9267	-0.740879	P. lessonae	0.0122292	0.973102	0.0146693	0.01238	0.962434	0.0251863	P. lessonae	P. lessonae			P. lessonae	L
Koe07	m	Koe07	2	4	12	01		HQ	-10.5139	0.796637	LR	0.843544	0.0870845	0.0693714	0.82638	0.12165	0.0519698	LR	LR			LR	E
Koe08	w	Koe08	3	2	09	10		HQ	-12.4112	2.84557	LR	0.939033	0.0291426	0.0318248	0.92222	0.0248488	0.0529313	LR	LR			LR	E	E	L
Koe09	w	Koe09	3	3	10	10		HQ	-14.0116	4.59013	LR	0.997568	9.9991e-05	0.00233193	0.9998	9.999e-05	9.999e-05	LR	LR			LR	E	E	L
Koe10	m	Koe10	3	3	11	10		HQ	18.3058	0.479421	P. lessonae	0.043179	0.956721	9.9991e-05	0.0246867	0.975213	9.9991e-05	P. lessonae	P. lessonae		LL	P. lessonae	L	L	L
Koe11	m	Koe11	3	2	12	11		HQ	16.7301	-1.31728	P. lessonae	9.9991e-05	0.961679	0.0382215	0.0104918	0.95908	0.0304283	P. lessonae	P. lessonae			P. lessonae	L	L	L
Koe12	m	Koe12	3	2	01	11		HQ	18.4918	-0.100426	P. lessonae	9.999e-05	0.9998	9.999e-05	0.0285966	0.971303	9.9991e-05	P. lessonae	P. lessonae			P. lessonae	L
Koe13	m	Koe13	4	2	01	15		HQ	18.245	0.832742	P. lessonae	9.9991e-05	0.966309	0.0335912	9.9991e-05	0.977234	0.0226661	P. lessonae	P. lessonae			P. lessonae	L
Koe14	m ?	Koe14	4	1	06	01		HQ	18.3535	-0.883402	P. lessonae	9.9991e-05	0.989913	0.00998662	9.9991e-05	0.963732	0.036168	P. lessonae	P. lessonae		LL	P. lessonae	L
Koe15	m ?	Koe15a/b/c	-/4/2	-/4/4	-/08/08	-/15/15	b & c	HQ	15.5528	1.43783	P. lessonae	0.0852918	0.914608	9.9991e-05	0.0866623	0.913238	9.9991e-05	P. lessonae	P. lessonae			P. lessonae	L
Mam01	m	Mam01	4	2	05	05		HQ	-11.2857	3.1563	LR	0.860341	0.0751255	0.0645335	0.889632	0.0696968	0.0406711	LR	LR			LR	E
Mam02	m	Mam02a/b	4/4	1/1	11/11	08/04	a & b	GC only												P. kl. escuentus		P. kl. escuentus	E	E	L
Mam03	m	Mam03a/b	2/2	1/1	06/06	04/09	a & b	GC only												P. kl. escuentus		P. kl. escuentus	E	E	L
Mam04	m	Mam04	2	1	12	06		HQ	-13.7131	4.54786	LR	0.9998	9.999e-05	9.999e-05	0.995898	9.9991e-05	0.00400207	LR	LR			LR	E	E	L
Mam05	m	Mam05	1	2	04	06		HQ	-15.0819	5.65547	LR	0.9998	9.999e-05	9.999e-05	0.9998	9.999e-05	9.999e-05	LR	LR			LR	E
Mam06	m	Mam06	1	2	05	06		HQ	-14.8002	5.21985	LR	0.965935	9.9991e-05	0.0339648	0.9998	9.999e-05	9.999e-05	LR	LR			LR	E	E	L
Mam07	w	Mam07	1	4	06	06		HQ	13.7133	0.872524	P. lessonae	0.0885988	0.858443	0.0529585	0.0622142	0.873434	0.064352	P. lessonae	P. lessonae			P. lessonae	L	L	L
Mam08	m	Mam08	2	2	05	08		GC only												LR		LR	E
Mam09	m	Mam09	1	3	07	07		GC only												LR		LR	E
Mam10	m	Mam10a/b	1/4	4/3	03/08	06/10	b	HQ	-14.4536	4.66542	LR	0.992486	9.9991e-05	0.00741385	0.990229	0.00764745	0.00212349	LR	LR			LR	E
Mam11	m	Mam11	2	3	10	11		GC only												LR		LR	E
Mam12	m	Mam12	2	2	03	15		HQ	-14.8256	6.48044	LR	0.9998	9.999e-05	9.999e-05	0.9998	9.999e-05	9.999e-05	LR	LR			LR	E
Mam13	m	Mam13	3	4	02	11		HQ	17.4915	1.16114	P. lessonae	0.0147564	0.981173	0.00407014	9.999e-05	0.9998	9.999e-05	P. lessonae	P. lessonae		LL	P. lessonae	L	L	L
Mam14	m	Mam14	3	1	03	11		HQ	-14.8011	5.72531	LR	0.9998	9.999e-05	9.999e-05	0.9998	9.999e-05	9.999e-05	LR	LR			LR	E
Mam15	m	Mam15	3	4	04	11		HQ	-14.2443	4.01852	LR	0.94239	0.0127312	0.0448791	0.985798	9.9991e-05	0.0141019	LR	LR			LR	E
Mtz01	m	Mtz01	3	4	05	11		HQ	14.3534	-0.577603	P. lessonae	0.0249	0.881188	0.0939121	0.0176131	0.879486	0.102901	P. lessonae	P. lessonae			P. lessonae	L
Nie01	w	Nie01a/b	3/3	3/2	06/07	11/11	b	HQ	-12.938	3.11122	LR	0.93404	0.0658598	9.9991e-05	0.951923	0.046933	0.00114435	LR	LR			LR	E
Nie02	w	Nie02	4	4	02	15		GC only												LR		LR	E
Nie03	w	Nie03	4	2	07	01		HQ	-13.3978	3.46661	LR	0.983168	9.9991e-05	0.0167318	0.993417	0.00648335	9.9991e-05	LR	LR		LR	LR	E
Nie04	w	Nie04a/b	4/4	2/3	12/06	03/06	a	HQ	-12.8851	2.241	LR	0.956019	0.0224944	0.0214863	0.94193	0.0176634	0.0404069	LR	P. kl. escuentus			LR	E
Nie05	w	Nie05	4	3	12	08		GC only												P. kl. escuentus		P. kl. escuentus	E
Nie06	m	Nie06	4	1	09	11		HQ	-14.5169	2.60731	LR	0.985597	9.9991e-05	0.0143029	0.962813	9.9991e-05	0.0370867	LR	LR		LR	LR	E
Nie07	w	Nie07	2	3	01	02		HQ	-12.7929	1.5191	LR	0.917895	0.0694305	0.0126745	0.96192	0.0170904	0.0209901	LR	LR			LR	E
Nie08	w	Nie08	2	3	07	04		HQ	-14.16	2.1522	LR	0.94361	9.9991e-05	0.0562897	0.992633	9.9991e-05	0.00726748	LR	LR			LR	E
Nie09	w	Nie09	2	4	01	06		GC only												RR		RR	R
Nie10	w ?	Nie10a/b	2/2	4/4	06/11	08/11	b	GC only												RR		RR	R
Nie11	w	Nie11	2	1	04	15		HQ	-13.372	3.11135	LR	0.993725	0.00154432	0.00473083	0.9998	9.999e-05	9.999e-05	LR	LR			LR	E
Nie12	w	Nie12a/b	3/3	3/3	08/08	12/08	a & b	GC only												P. kl. escuentus		P. kl. escuentus	L
Nie13	w	Nie13	3	1	09	12		GC only												RR		RR	E
Nie14	w	Nie14a/b	3/3	3/3	10/11	12/15	a & b	HQ	-10.0992	1.45111	LR	0.845711	0.0975399	0.0567493	0.861572	0.0749446	0.063483	LR	LR			LR	L
Nie15	w	Nie15	3	4	11	12		GC only												LR		LR	E
Noe01	m	Noe01	3	4	12	12		HQ	-11.5023	-20.4194	LLR	0.01173	0.0218551	0.966415	0.0141815	0.0162939	0.969525	LLR	P. kl. escuentus			LLR	E
Noe02	m	Noe02	1	2	09	07		HQ	-14.2107	-18.8709	LLR	0.0372782	9.9991e-05	0.962622	0.0400822	9.9991e-05	0.959818	LLR	LLR			LLR	?
Noe03	m	Noe03a/b	-/4	-/2	-/02	-/04	b	HQ	-12.1624	-20.9118	LLR	9.9991e-05	0.00119386	0.998706	9.9991e-05	0.0111663	0.988734	LLR	LLR			LLR	E
Noe04	m ?	Noe04	4	3	08	01		GC only												P. kl. escuentus		P. kl. escuentus	?
Noe05	m	Noe05a/b/c	-/4/2	-/4/4	-/04/06	-/03/02	b & c	GC only												LLR		LLR	E
Noe06	m	Noe06	1	2	10	07		HQ	-13.2198	-19.4424	LLR	9.9991e-05	0.0008645	0.999036	0.0643167	9.9991e-05	0.935583	LLR	LLR			LLR	E
Noe07	m	Noe07	4	4	07	06		HQ	-10.8953	-15.5693	LLR	0.158203	0.0787368	0.763061	0.204809	0.0474044	0.747787	P. kl. escuentus	LLR			LLR	E
Noe08	m	Noe08	1	2	11	07		HQ	-13.4927	-20.1229	LLR	9.999e-05	9.999e-05	0.9998	0.0226711	9.9991e-05	0.977229	LLR	LLR			LLR	E
Noe09	m	Noe09	1	2	12	07		HQ	-12.6282	-19.4549	LLR	0.021815	9.9991e-05	0.978085	0.0552993	9.9991e-05	0.944601	LLR	LLR			LLR	E
Noe10	w ?	Noe10	1	3	08	07		GC only												RR		RR	E
Noe11	m	Noe11	4	1	01	08		GC only												LLR		LLR	E
Noe12	?	Noe12	2	1	02	02		HQ	-13.5658	-21.879	LLR	9.999e-05	9.999e-05	0.9998	0.00514006	9.9991e-05	0.99476	LLR	LLR			LLR	E
Noe13	?	Noe13	2	1	08	04		HQ	-14.7029	-23.3404	LLR	9.999e-05	9.999e-05	0.9998	9.999e-05	9.999e-05	0.9998	LLR	LLR			LLR	E
Noe14	m	Noe14a/b	2/4	2/3	02/10	06/11	b	HQ	-13.6491	-22.6255	LLR	9.999e-05	9.999e-05	0.9998	9.999e-05	9.999e-05	0.9998	LLR	P. kl. escuentus			LLR	E
Noe15	w	Noe15	2	2	07	08		HQ	-13.2347	-20.6533	LLR	0.0313272	9.9991e-05	0.968573	9.999e-05	9.999e-05	0.9998	LLR	LLR			LLR	E
Pep01	m	Pep01a/b	1/2	2/3	01/12	07/11	a	HQ	-13.8339	-23.8411	LLR	9.999e-05	9.999e-05	0.9998	9.999e-05	9.999e-05	0.9998	LLR	LLR			LLR	E
Pep02	m	Pep02a/b	2/2	2/2	05/05	15/06	b	HQ	17.7648	0.924802	P. lessonae	0.0474402	0.95246	9.9991e-05	0.0008054	0.999095	9.9991e-05	P. lessonae	P. lessonae			P. lessonae	L
Pep03	m	Pep03	1	1	02	08		HQ	-10.3064	4.43297	LR	0.8559	0.139973	0.00412713	0.900672	0.0992281	9.9991e-05	LR	LR			LR	E
Pep04	m	Pep04	1	3	03	08		GC only												P. kl. escuentus		P. kl. escuentus	E
Pep05	m	Pep05	1	4	04	08		GC only												LLR		LLR	E
Pep06	m	Pep06a/b	1/3	3/1	05/01	08/12	b	HQ	16.3385	-14.5731	P. lessonae (?)	9.9991e-05	0.748647	0.251253	9.9991e-05	0.765068	0.234832	P. lessonae (?)	P. lessonae			P. lessonae (?)	L
Pep07	m	Pep07a/b	3/2	2/3	02/03	12/02	a	HQ	17.5474	0.633341	P. lessonae	9.999e-05	0.9998	9.999e-05	9.9991e-05	0.984092	0.0158076	P. lessonae	P. lessonae			P. lessonae	L
Pep08	m	Pep08a/b	3/3	4/1	03/04	15/15	b	HQ	17.7604	-0.0338299	P. lessonae	0.0247377	0.969662	0.00560062	0.00903461	0.972007	0.0189584	P. lessonae	P. lessonae			P. lessonae	L
Pep09	m	Pep09	3	2	05	15		HQ	-12.9317	-18.8593	LLR	0.0207331	0.0157235	0.963543	9.9991e-05	0.0348067	0.965093	LLR	LLR			LLR	E
Pep10	m	Pep10	3	3	06	15		HQ	-13.8014	-21.9605	LLR	0.00948083	9.9991e-05	0.990419	9.999e-05	9.999e-05	0.9998	LLR	P. kl. escuentus			LLR	E
Pep11	m	Pep11	3	4	07	15		HQ	-11.3004	-18.8772	LLR	0.0872173	0.0264778	0.886305	0.0740089	0.0292668	0.896724	LLR	P. kl. escuentus			LLR	E
Pep12	m	Pep12	4	4	04	15		HQ	20.0529	1.23233	P. lessonae	9.999e-05	0.9998	9.999e-05	9.999e-05	0.9998	9.999e-05	P. lessonae	P. lessonae			P. lessonae	L
Pep13	m	Pep13	4	1	09	01		HQ	-14.1493	-21.5447	LLR	9.999e-05	9.999e-05	0.9998	9.999e-05	9.999e-05	0.9998	LLR	LLR			LLR	E
Pep14	m	Pep14	4	2	02	03		HQ	-12.2066	-20.2667	LLR	9.9991e-05	0.0354226	0.964477	0.0146118	0.0240667	0.961322	LLR	LLR			LLR	E
Pep15	m	Pep15a/b	4/4	1/1	08/06	06/11	a & b	GC only												P. kl. escuentus		P. kl. escuentus	L
Pep16	m	Pep16a/b	4/4	3/3	02/06	08/03	a & b	GC only												LLR		LLR	L
Pet01	m	Pet01	2	4	09	04		HQ	-9.55937	-20.0679	LLR	9.9991e-05	0.106843	0.893057	0.00134185	0.077022	0.921636	LLR	P. kl. escuentus			LLR	E
Pet02	w	Pet02	2	3	03	06		HQ	-14.9807	4.1585	LR	0.982592	9.9991e-05	0.0173082	0.98032	9.9991e-05	0.0195801	LR	LR		LR	LR	E
Pet03	m	Pet03	2	4	08	09		GC only												RR		RR	R
Pet04	?	Pet04	2	3	01	11		HQ	-13.3515	-20.0804	LLR	0.0435358	9.9991e-05	0.956364	0.0216296	9.9991e-05	0.97827	LLR	LLR			LLR	E
Pet05	m	Pet05	2	1	06	15		HQ	-15.7821	5.69309	LR	0.9998	9.999e-05	9.999e-05	0.9998	9.999e-05	9.999e-05	LR	LR			LR	E
Pet06	m	Pet06	3	3	08	15		GC only												RR		RR	R
Ple01	w	Ple01	3	2	09	15		HQ	-13.6419	2.91357	LR	0.946817	9.9991e-05	0.0530832	0.900692	9.9991e-05	0.0992077	LR	LR			LR	E	E	L
Ple02	m	Ple02a/b	-/4	-/3	-/01	-/03	b	GC only												P. kl. escuentus		P. kl. escuentus	E	E	L
Ple03	w	Ple03	3	1	11	16		GC only												RR		RR	E	R	L
Ple04	m	Ple04	3	2	12	16		HQ	-14.0799	3.18565	LR	0.975095	9.9991e-05	0.0248051	0.978716	0.00523505	0.0160492	LR	LR			LR	E
Ple05	m	Ple05	4	4	11	11		GC only												LR		LR	E
Ple06	m	Ple06	4	2	05	15		HQ	-12.9238	2.06349	LR	0.924581	0.0187461	0.0566725	0.886262	0.0434984	0.07024	LR	P. kl. escuentus			LR	E
Ple07	m	Ple07	4	3	10	01		HQ	-14.1908	4.84123	LR	0.997038	9.9991e-05	0.00286235	0.997619	9.9991e-05	0.00228089	LR	P. kl. escuentus			LR	E	E	E
Ple08	w	Ple08	4	4	03	03		GC only												P. kl. escuentus		P. kl. escuentus	E
Ple09	m	Ple09	4	2	09	06		HQ	-13.3193	3.2015	LR	0.95321	0.0217429	0.0250475	0.954151	0.0072737	0.0385755	LR	LR			LR	E
Ple10	m	Ple10	2	2	04	02		HQ	-13.5278	3.11583	LR	0.933101	0.00189636	0.0650027	0.928789	0.0236361	0.0475752	LR	LR			LR	E
Red01	w	Red01	1	1	06	08		HQ	-12.6192	1.6895	LR	0.924069	0.0450962	0.0308344	0.90141	0.0413649	0.0572255	LR	LR			LR	E
Red02	m	Red02	2	4	10	04		HQ	13.525	0.398642	P. lessonae	0.104304	0.863895	0.0318015	0.0762165	0.876088	0.0476958	P. lessonae	P. lessonae			P. lessonae	L
Red03	m	Red03a/b	2/2	1/1	04/02	06/07	a & b	GC only												P. lessonae		P. lessonae	L
Red04	w	Red04a/b	2/2	4/4	09/11	09/10	a & b	GC only												P. lessonae		P. lessonae	L
Red05	m	Red05	2	3	02	11		GC only												P. lessonae		P. lessonae	L
Red06	w	Red06	1	3	08	08		HQ	13.8209	0.352843	P. lessonae	0.139705	0.84769	0.0126053	0.155415	0.844485	9.9991e-05	P. lessonae	P. lessonae			P. lessonae	L
Red07	m	Red07	3	2	01	16		HQ	-11.9926	3.98726	LR	0.946804	0.0530958	9.9991e-05	0.947333	0.0525671	9.9991e-05	LR	LR			LR	E
Red08	w	Red08	1	4	09	09		GC only												LR		LR	E
Red09	m	Red09	1	4	10	09		HQ	16.9323	-0.433104	P. lessonae	9.9991e-05	0.953164	0.0467361	9.9991e-05	0.948252	0.0516484	P. lessonae	P. lessonae			P. lessonae	L
Red10	w	Red10	1	2	07	08		HQ	17.1647	-0.628738	P. lessonae	9.9991e-05	0.994192	0.00570773	9.9991e-05	0.941572	0.0583276	P. lessonae	P. lessonae			P. lessonae	L
Red11	w	Red11	3	3	02	16		HQ	18.431	-1.31134	P. lessonae	9.9991e-05	0.982542	0.0173584	9.999e-05	0.9998	9.999e-05	P. lessonae	P. lessonae			P. lessonae	L
Red12	m	Red12a/b	3/3	4/4	03/04	16/01	a & b	HQ	17.2169	-2.19037	P. lessonae	9.9991e-05	0.924511	0.0753891	9.9991e-05	0.951152	0.0487476	P. lessonae	P. lessonae			P. lessonae	L
Red13	w	Red13a/b	3/3	3/3	04/12	16/15	a	HQ	-11.8293	1.1935	LR	0.881396	0.028291	0.0903128	0.886917	0.0487083	0.0643742	LR	LR			LR	E
Red14	w	Red14a/b	3/4	4/1	05/03	01/09	b	HQ	17.7395	-0.276078	P. lessonae	9.9991e-05	0.995724	0.00417585	9.9991e-05	0.974458	0.0254416	P. lessonae	P. lessonae			P. lessonae	L
Red15	m	Red15	4	1	12	11		HQ	17.2967	-0.807452	P. lessonae	9.9991e-05	0.959695	0.0402055	9.9991e-05	0.949041	0.050859	P. lessonae	P. lessonae			P. lessonae	L
Sae01	m	Sae01	1	4	11	09		GC only												P. kl. escuentus		P. kl. escuentus	E
Sae02	m	Sae02	1	1	12	09		HQ	-12.8368	2.61822	LR	0.943371	0.0393816	0.0172471	0.945159	0.0213319	0.0335093	LR	LR			LR	E
Sae03	m	Sae03	1	1	01	09		HQ	17.2848	-0.104003	P. lessonae	0.00902781	0.971544	0.0194278	0.0114129	0.988487	9.9991e-05	P. lessonae	P. lessonae			P. lessonae	L
Sae04	m	Sae04	1	2	02	09		HQ	16.9784	-0.423949	P. lessonae	9.9991e-05	0.976364	0.0235355	9.9991e-05	0.995695	0.00420532	P. lessonae	P. lessonae			P. lessonae	L
Sae05	m	Sae05	4	4	06	15		GC only												P. kl. escuentus		P. kl. escuentus	E
Sae06	m	Sae06	1	4	03	09		GC only												LR		LR	E
Sae07	m	Sae07	4	1	11	01		HQ	-13.5747	3.2746	LR	0.9839	9.9991e-05	0.0160002	0.982402	9.9991e-05	0.0174978	LR	LR		LR	LR	E
Sae08	m	Sae08	4	2	04	04		HQ	-12.9303	2.10871	LR	0.917737	0.0360731	0.0461895	0.917949	0.0297803	0.0522705	LR	P. kl. escuentus			LR	missing
Sae09	m	Sae09	4	3	10	06		HQ	-12.2855	2.60509	LR	0.950039	0.0413556	0.00860528	0.938037	0.0422723	0.0196903	LR	P. kl. escuentus			LR	E
Sae10	m	Sae10	2	4	07	16		HQ	-12.3154	2.22157	LR	0.915923	0.0416643	0.0424129	0.916696	0.0298457	0.0534579	LR	LR			LR	E
Sae11	w	Sae11	2	1	05	02		HQ	-12.8064	3.07633	LR	0.970217	0.0128377	0.0169453	0.961223	0.00560271	0.0331738	LR	LR			LR	E
Sae12	m	Sae12	2	2	11	04		HQ	-12.6617	3.7856	LR	0.966405	0.0334954	9.9991e-05	0.99396	0.00594038	9.9991e-05	LR	LR			LR	E
Sae13	w?	Sae13a/b	2/2	1/1	05/05	07/11	b	HQ	-11.8412	-0.0238161	LR	0.864539	0.038982	0.0964789	0.84644	0.0391893	0.114371	LR	LR			LR	E
Sae14	w?	Sae14	2	1	10	09		HQ	-12.8832	2.12165	LR	0.935592	0.0170494	0.0473583	0.925062	0.033402	0.041536	LR	LR		LR	LR	E
Sae15	w?	Sae15	3	1	06	01		HQ	-12.7844	2.7307	LR	0.978944	0.00701374	0.0140423	0.91742	0.0362619	0.0463184	LR	P. kl. escuentus			LR	E
San01	m	San01	1	2	04	10		HQ	17.0824	0.0558082	P. lessonae	0.00246369	0.97016	0.0273763	9.9991e-05	0.983343	0.0165574	P. lessonae	P. lessonae			P. lessonae	L
San02	m	San02	1	1	03	11		HQ	17.2582	0.684719	P. lessonae	9.9991e-05	0.977359	0.022541	9.9991e-05	0.982742	0.017158	P. lessonae	P. lessonae			P. lessonae	L
San03	w	San03	1	1	06	10		HQ	16.584	-0.246374	P. lessonae	0.0472747	0.941956	0.010769	0.0230094	0.946603	0.0303877	P. lessonae	P. lessonae			P. lessonae	L
San04	w?	San04	3	4	07	01		HQ	16.4191	-0.991197	P. lessonae	0.0146878	0.898252	0.0870599	0.0118608	0.91211	0.0760287	P. lessonae	P. lessonae			P. lessonae	L
San05	m	San05	1	3	07	10		GC only												P. kl. escuentus		P. kl. escuentus	E
San06	w	San06a/b	3/3	1/1	08/05	01/09	a & b	GC only												P. lessonae		P. lessonae	L
San07	m	San07	1	1	08	10		HQ	17.7191	-1.29468	P. lessonae	9.999e-05	0.9998	9.999e-05	9.9991e-05	0.992541	0.00735943	P. lessonae	P. lessonae			P. lessonae	L
San08	m	San08	3	1	09	01		HQ	-12.2396	0.770953	LR	0.917641	0.0297039	0.0526548	0.928783	0.0250695	0.0461476	LR	LR			LR	E
San09	m	San09	3	2	10	01		HQ	17.3579	-0.208741	P. lessonae	0.00819781	0.969129	0.0226727	0.00742234	0.963756	0.0288212	P. lessonae	P. lessonae			P. lessonae	L
San10	?	San10	4	3	04	09		HQ	-12.4663	0.517221	LR	0.837057	0.0633429	0.0996001	0.860322	0.0666241	0.0730534	LR	LR			LR	E
San11	m	San11	4	2	01	11		HQ	-13.4216	0.815164	LR	0.902563	0.0297709	0.0676664	0.938582	0.00982628	0.0515919	LR	LR			LR	E
San12	m	San12	4	2	07	15		HQ	18.5406	-0.412512	P. lessonae	0.0128905	0.987009	9.9991e-05	0.000884272	0.999016	9.9991e-05	P. lessonae	P. lessonae			P. lessonae	L
San13	?	San13	4	3	12	01		HQ	-13.3634	2.49313	LR	0.96995	0.0281421	0.00190748	0.909474	0.0176566	0.0728696	LR	LR			LR	E
San14	m	San14	4	4	05	04		GC only												P. lessonae		P. lessonae	L
San15	?	San15	2	2	03	11		HQ	17.1374	-0.703565	P. lessonae	9.9991e-05	0.969241	0.0306594	9.9991e-05	0.963338	0.0365615	P. lessonae	P. lessonae			P. lessonae	L
Sav01	m	Sav01	1	3	09	10		HQ	17.8236	0.30598	P. lessonae	0.0483421	0.951558	9.9991e-05	0.0543322	0.945568	9.9991e-05	P. lessonae	P. lessonae			P. lessonae	L
Sav02	m	Sav02a/b	2/2	2/2	08/09	16/08	a	HQ	16.7065	-0.59357	P. lessonae	0.00470781	0.952143	0.0431492	0.0117398	0.949525	0.0387354	P. lessonae	P. lessonae			P. lessonae	L
Sav03	w ?	Sav03a/b/c	-/2/4	-/3/3	-/07/10	-/11/16	b & c	HQ	16.0713	-0.237325	P. lessonae	0.00572864	0.972876	0.0213958	0.0604672	0.934393	0.00513985	P. lessonae	P. lessonae			P. lessonae	L
Sav04	m	Sav04a/b/c	-/2/4	-/2/2	-/10/11	-/15/03	b & c	HQ	17.1379	-1.17072	P. lessonae	9.9991e-05	0.964299	0.0356013	9.9991e-05	0.975723	0.0241768	P. lessonae	P. lessonae			P. lessonae	L
Sav05	m	Sav05	1	4	12	11		HQ	13.4683	0.810988	P. lessonae	0.124019	0.843677	0.0323036	0.0840629	0.879281	0.0366563	P. lessonae	P. lessonae			P. lessonae	L
Sav06	w ?	Sav06a/b	2/2	3/3	06/09	07/05		missing															L
Sav07	w	Sav07	3	1	11	01		HQ	17.0433	-0.308684	P. lessonae	0.037707	0.932635	0.0296584	0.0546017	0.929284	0.0161139	P. lessonae	P. lessonae			P. lessonae	L
Sav08	m	Sav08	1	4	01	11		HQ	15.6112	0.299705	P. lessonae	0.099017	0.900883	9.9991e-05	0.108972	0.890928	9.9991e-05	P. lessonae	P. lessonae			P. lessonae	missing
Sav09	w ?	Sav09	1	1	02	11		HQ	18.0671	-0.0167865	P. lessonae	0.0582747	0.930149	0.0115768	0.0433302	0.95657	9.9991e-05	P. lessonae	P. lessonae			P. lessonae	L
Sav10	m	Sav10a/b	1/1	3/1	10/11	10/11	b	HQ	17.4951	-1.42071	P. lessonae	0.042951	0.94674	0.010309	0.0285018	0.955837	0.0156609	P. lessonae	P. lessonae			P. lessonae	L
Sav11	m ?	Sav11	3	1	12	02		HQ	17.697	0.18664	P. lessonae	9.9991e-05	0.982996	0.0169037	0.0219346	0.969773	0.00829272	P. lessonae	P. lessonae			P. lessonae	L
Sav12	w ?	Sav12	3	2	01	02		HQ	17.3921	-0.630995	P. lessonae	9.9991e-05	0.956123	0.0437771	9.9991e-05	0.949082	0.0508185	P. lessonae	P. lessonae			P. lessonae	L
Sav13	w	Sav13	3	3	02	02		HQ	17.9403	0.482097	P. lessonae	0.0377808	0.943274	0.018945	0.031838	0.957614	0.0105481	P. lessonae	P. lessonae		LL	P. lessonae	L
Sav14	m	Sav14a/b	3/3	4/2	03/04	02/02	b	HQ	17.5275	0.623722	P. lessonae	9.9991e-05	0.966085	0.0338153	0.0173084	0.957287	0.0254043	P. lessonae	P. lessonae			P. lessonae	L
Sav15	m	Sav15	4	4	11	06		HQ	18.4496	-0.336616	P. lessonae	9.999e-05	0.9998	9.999e-05	0.0323653	0.963934	0.0037011	P. lessonae	P. lessonae		LL	P. lessonae	L
Sca01	m	Sca01	1	1	05	10		HQ	-11.461	2.44394	LR	0.89958	0.0486566	0.0517636	0.921606	0.0301788	0.0482149	LR	P. kl. escuentus			LR	missing
Sca02	m	Sca02	1	1	04	11		HQ	16.6497	0.60559	P. lessonae	0.00449176	0.971882	0.0236264	0.0116309	0.970988	0.0173809	P. lessonae	P. lessonae			P. lessonae	L
Sca03	m	Sca03	1	4	05	11		GC only												LR		LR	missing
Sca04	m	Sca04a/b	4/4	1/1	05/06	09/05	a & b	HQ	12.5195	0.769567	P. lessonae	0.0935902	0.842022	0.0643878	0.079605	0.850659	0.0697356	P. lessonae	P. lessonae			P. lessonae	L
Sca05	m	Sca05	4	3	02	11		HQ	-12.2763	0.966095	LR	0.853	0.0221725	0.124827	0.916848	0.0344714	0.0486804	LR	LR			LR	missing
Sca06	m	Sca06	1	1	06	12		HQ	-12.0395	1.64365	LR	0.913539	0.023209	0.0632524	0.872897	0.0602251	0.0668774	LR	LR			LR	missing
Sca07	m	Sca07	1	3	07	12		GC only												P. lessonae		P. lessonae	L
Sca08	m	Sca08a/b/c	-/4/2	-/4/4	-/07/12	-/05/04	b & c	GC only												P. kl. escuentus		P. kl. escuentus	E
Sca09	m	Sca09	4	1	01	02		HQ	-12.1537	2.24572	LR	0.926498	0.0354264	0.0380756	0.952463	0.0199068	0.0276298	LR	LR		LR	LR	missing
Sca10	m	Sca10	2	4	11	09		HQ	-12.3963	1.64338	LR	0.895076	0.0239635	0.0809608	0.86453	0.0597159	0.0757537	LR	LR			LR	missing
Sca11	m	Sca11	2	3	04	11		HQ	17.2881	-1.53784	P. lessonae	9.9991e-05	0.958079	0.0418213	9.9991e-05	0.940023	0.0598773	P. lessonae	P. lessonae			P. lessonae	missing
Sca12	w	Sca12a/b	2/2	4/4	09/10	16/02	a & b	GC only												P. lessonae		P. lessonae	missing
Sca13	m	Sca13	3	2	05	02		HQ	17.7341	-1.76692	P. lessonae	9.999e-05	0.9998	9.999e-05	9.9991e-05	0.99517	0.00473009	P. lessonae	P. lessonae			P. lessonae	missing
Sca14	m	Sca14	3	3	06	02		HQ	18.5537	-0.894535	P. lessonae	9.9991e-05	0.965309	0.0345915	9.9991e-05	0.97438	0.0255198	P. lessonae	P. lessonae			P. lessonae	L
Sca15	m	Sca15	3	1	07	03		HQ	-12.7839	1.56261	LR	0.924317	0.0244811	0.0512022	0.911491	0.0351845	0.0533246	LR	LR			LR	E
Sce01	m	Sce01	3	2	08	03		HQ	15.4086	-0.6091	P. lessonae	0.0126417	0.901427	0.085931	0.00678111	0.948539	0.0446796	P. lessonae	P. lessonae			P. lessonae	L	L	L
Sce02	w	Sce02	3	3	09	03		HQ	-13.0761	3.45786	LR	0.942302	0.0393495	0.0183486	0.919184	0.0444659	0.03635	LR	LR			LR	E	E	L
Sce03	w	Sce03a/b	3/2	3/3	10/07	03/02	a	HQ	-14.0867	1.54902	LR	0.934559	9.9991e-05	0.0653409	0.932683	9.9991e-05	0.0672173	LR	LR			LR	E
Sce04	m	Sce04a/b	3/3	4/4	11/10	03/08	a & b	HQ	13.0483	-1.28143	P. lessonae	0.121036	0.826847	0.0521173	0.0802567	0.839818	0.0799249	P. lessonae	P. lessonae			P. lessonae	L	L	L
Sce05	m	Sce05	4	1	06	04		HQ	-13.1626	4.35049	LR	0.982962	9.9991e-05	0.0169383	0.991577	0.00832261	9.9991e-05	LR	LR			LR	E		L
Sce06	w	Sce06a/b	4/4	2/2	12/10	06/10	a & b	GC only												P. kl. escuentus		P. kl. escuentus	E	E	L
Sce07	w	Sce07	4	4	06	09		HQ	-15.2039	4.21169	LR	0.9998	9.999e-05	9.999e-05	0.994557	9.9991e-05	0.00534275	LR	LR			LR	E	E	E
Sce08	m	Sce08	4	2	03	11		HQ	-14.704	4.10049	LR	0.999184	9.9991e-05	0.000715565	0.981915	9.9991e-05	0.0179847	LR	LR			LR	E	E
Sci01	m	Sci01a/b	1/3	2/3	08/12	12/03	a	HQ	-14.2506	3.78243	LR	0.9998	9.999e-05	9.999e-05	0.993798	0.00276606	0.00343642	LR	LR		LR	LR	E
Sci02	m	Sci02	4	3	09	16		HQ	-14.0808	0.419507	LR	0.937463	9.9991e-05	0.0624374	0.928488	9.9991e-05	0.0714116	LR	LR			LR	E
Sci03	?	Sci03	2	1	01	05		HQ	-14.2258	3.46904	LR	0.9998	9.999e-05	9.999e-05	0.9998	9.999e-05	9.999e-05	LR	LR		LR	LR	E
Sci04	m?	Sci04	2	2	07	07		HQ	16.9552	-0.295278	P. lessonae	0.0341775	0.965723	9.9991e-05	0.00779442	0.970964	0.0212414	P. lessonae	P. lessonae			P. lessonae	L
Sci05	m	Sci05	2	4	12	09		HQ	17.2169	-0.385536	P. lessonae	9.9991e-05	0.96634	0.0335603	0.0176976	0.955339	0.0269633	P. lessonae	P. lessonae			P. lessonae	L
Sco01	m	Sco01	1	3	09	12		HQ	15.4019	0.473389	P. lessonae	0.0609619	0.88412	0.0549177	0.0840684	0.886769	0.0291626	P. lessonae	P. lessonae			P. lessonae	L
Sco02	m	Sco02	1	3	10	12		GC only												LR		LR	L
Sco03	m	Sco03	2	1	05	12		HQ	-14.8152	5.04398	LR	0.9998	9.999e-05	9.999e-05	0.99617	9.9991e-05	0.00373028	LR	LR			LR	E
Sco04	m	Sco04	1	2	11	12		HQ	-14.5688	5.98159	LR	0.9998	9.999e-05	9.999e-05	0.9998	9.999e-05	9.999e-05	LR	LR			LR	E
Sco05	m	Sco05	1	1	12	12		HQ	-14.8319	4.66501	LR	0.987314	9.9991e-05	0.0125861	0.972881	9.9991e-05	0.0270187	LR	LR			LR	E
Sco06	m							missing															E
Sco07	m	Sco07	1	1	01	15		HQ	-11.5766	3.81498	LR	0.883902	0.0636014	0.0524966	0.910596	0.0681714	0.0212331	LR	LR			LR	E
Sco08	m	Sco08	3	4	01	03		HQ	-14.7352	4.14911	LR	0.976584	9.9991e-05	0.0233158	0.97442	9.9991e-05	0.0254802	LR	LR			LR	E
Sco09	m	Sco09a/b	-/4	-/4	-/03	-/15	b	GC only												LR		LR	E
Sco10	w	Sco10	3	4	03	04		GC only												LR		LR	E
Sco11	m	Sco11	3	1	04	04		HQ	-15.613	6.19818	LR	0.9998	9.999e-05	9.999e-05	0.9998	9.999e-05	9.999e-05	LR	LR			LR	E
Sco12	m	Sco12	3	1	05	04		HQ	-15.0257	5.23062	LR	0.9998	9.999e-05	9.999e-05	0.9998	9.999e-05	9.999e-05	LR	LR			LR	E
Sco13	m	Sco13a/b	4/4	2/3	02/07	02/04	a	HQ	17.6159	0.639736	P. lessonae	9.9991e-05	0.968024	0.0318757	9.9991e-05	0.957032	0.0428682	P. lessonae	P. lessonae			P. lessonae	L
Sco14	m	Sco14a/b	4/4	1/1	01/03	07/04	a	HQ	-15.4367	4.77829	LR	0.9998	9.999e-05	9.999e-05	0.9998	9.999e-05	9.999e-05	LR	LR			LR	E
Sco15	m	Sco15	4	4	07	09		HQ	-13.5654	3.944	LR	0.945831	0.0168769	0.0372919	0.949201	9.9991e-05	0.0506986	LR	LR			LR	E
Scu01	w	Scu01	4	3	04	11		GC only												LR		LR	E
Sur01	w	Sur01	1	3	02	15		HQ	-8.66824	1.28036	LR	0.788385	0.148089	0.0635254	0.788271	0.136952	0.0747775	P. kl. escuentus	P. kl. escuentus			P. kl. escuentus	E
Sur02	m ?	Sur02a/b	-/2	-/4	-/03	-/05	b	GC only												LR		LR	E
Sur03	m	Sur03	2	3	08	02		GC only												LR		LR	E
Sur04	w ?	Sur04	1	3	03	15		GC only												LR		LR	E
Sur05	m	Sur05	1	4	04	15		GC only												LR		LR	E
Sur06	w ?	Sur06	1	2	05	15		HQ	-12.0317	0.736467	LR	0.882137	0.0336645	0.0841986	0.880814	0.0291466	0.0900393	LR	LR			LR	E
Sur07	w ?	Sur07a/b/c	-/4/1	-/2/1	-/03/06	-/02/15	b	HQ	19.219	1.84769	P. lessonae	0.040345	0.959555	9.9991e-05	0.00992926	0.989971	9.9991e-05	P. lessonae	P. lessonae			P. lessonae	L
Sur08	w	Sur08	2	4	02	05		HQ	17.4095	-0.0691741	P. lessonae	0.0467255	0.953175	9.9991e-05	0.0618036	0.938096	9.9991e-05	P. lessonae	P. lessonae			P. lessonae	L
Sur09	w	Sur09	2	1	08	07		HQ	-11.5687	2.41932	LR	0.877331	0.0369553	0.0857134	0.91061	0.052227	0.0371631	LR	LR			LR	E
Sur10	w	Sur10	2	2	01	09		HQ	18.2796	0.880007	P. lessonae	9.999e-05	0.9998	9.999e-05	0.00587269	0.982879	0.0112482	P. lessonae	P. lessonae			P. lessonae	L
Sur11	m	Sur11a/b	2/2	1/1	06/11	12/16	b	HQ	20.3304	1.26778	P. lessonae	9.999e-05	0.9998	9.999e-05	9.999e-05	0.9998	9.999e-05	P. lessonae	P. lessonae			P. lessonae	L
Sur12	m	Sur12	3	2	06	04		HQ	18.3354	0.495767	P. lessonae	0.0139964	0.985904	9.9991e-05	0.0096707	0.989531	0.000798586	P. lessonae	P. lessonae			P. lessonae	L
Sur13	w	Sur13	3	4	07	04		HQ	4.01226	0.667741	?	0.43132	0.512555	0.0561247	0.434975	0.540859	0.0241662	?	?			?	E
Sur14	w	Sur14	3	2	08	04		HQ	18.8255	1.03087	P. lessonae	9.999e-05	0.9998	9.999e-05	0.0312787	0.968621	9.9991e-05	P. lessonae	P. lessonae			P. lessonae	L
Sur15	m	Sur15	3	3	09	05		HQ	20.6177	0.302861	P. lessonae	9.999e-05	0.9998	9.999e-05	9.999e-05	0.9998	9.999e-05	P. lessonae	P. lessonae			P. lessonae	L
Wel01	m	Wel01	3	4	10	05		HQ	18.4817	-1.57807	P. lessonae	9.9991e-05	0.952953	0.046947	9.9991e-05	0.95362	0.0462798	P. lessonae	P. lessonae			P. lessonae	L
Wel02	m	Wel02	1	2	07	15		HQ	15.1972	0.167681	P. lessonae	0.0027717	0.936539	0.0606892	0.0160002	0.928737	0.0552624	P. lessonae	P. lessonae			P. lessonae	L
Wel03	m	Wel03	1	4	08	16		GC only												LR		LR	E
Wel04	m	Wel04	1	2	09	16		HQ	-14.331	2.73176	LR	0.941724	9.9991e-05	0.0581762	0.973727	0.00630052	0.0199723	LR	LR			LR	?
Wel05	m	Wel05	1	1	10	16		HQ	-14.9272	4.63589	LR	0.985657	9.9991e-05	0.0142427	0.9998	9.999e-05	9.999e-05	LR	LR			LR	E
Wel06	m	Wel06	4	1	08	04		HQ	14.3593	0.0603359	P. lessonae	0.0274726	0.93268	0.0398477	0.0722034	0.889932	0.0378642	P. lessonae	P. lessonae			P. lessonae	L
Wel07	m	Wel07	1	4	11	16		GC only												P. lessonae		P. lessonae	L
Wel08	m	Wel08	4	4	02	07		GC only												LR		LR	E
Wel09	m	Wel09	4	1	08	09		HQ	17.0632	0.0764505	P. lessonae	9.999e-05	0.9998	9.999e-05	9.9991e-05	0.990493	0.0094066	P. lessonae	P. lessonae			P. lessonae	L
Wel10	m	Wel10	4	3	05	12		HQ	-13.7932	3.13979	LR	0.934748	0.00641846	0.0588338	0.961704	9.9991e-05	0.0381965	LR	LR			LR	?
Wel11	m	Wel11	4	2	11	16		HQ	-13.467	3.9612	LR	0.941412	0.01239	0.0461981	0.972469	0.00652905	0.0210015	LR	LR			LR	E
Wel12	m	Wel12	2	2	09	03		HQ	17.6802	-0.204535	P. lessonae	9.9991e-05	0.976623	0.0232766	0.00336223	0.98071	0.0159282	P. lessonae	P. lessonae			P. lessonae	L
Wel13	m	Wel13a/b/c	-/2/4	-/2/2	-/01/05	-/12/10	c	HQ	-13.3977	3.64636	LR	0.970745	0.0246163	0.00463856	0.9998	9.999e-05	9.999e-05	LR	LR			LR	E
Wel14	m	Wel14	2	3	09	07		HQ	-14.131	2.99266	LR	0.950759	9.9991e-05	0.0491411	0.959151	9.9991e-05	0.0407488	LR	LR			LR	E
Wel15	m	Wel15	2	2	02	09		HQ	-14.4923	5.01996	LR	0.9998	9.999e-05	9.999e-05	0.9998	9.999e-05	9.999e-05	LR	LR			LR	E
Wey01	m	Wey01	2	3	07	12		HQ	-13.5193	3.9403	LR	0.978591	9.9991e-05	0.0213092	0.973044	0.00931229	0.0176436	LR	LR			LR	E
Wey02	m	Wey02	3	1	11	05		HQ	-13.8495	4.42958	LR	0.966255	0.0116339	0.0221114	0.99037	9.9991e-05	0.00953033	LR	LR			LR	E
Wey03	m	Wey03	3	3	12	05		HQ	-11.0458	3.60558	LR	0.919217	0.0757664	0.00501658	0.887507	0.0960269	0.0164662	LR	LR			LR	E
Wey04	m	Wey04	3	1	01	05		HQ	-13.4103	-18.9399	LLR	0.0406793	0.00956245	0.949758	0.0233259	0.0226614	0.954013	LLR	LLR			LLR	?
Win01	m	Win01	1	4	12	16		GC only												LR		LR	E
Win02	w	Win02	3	2	02	05		HQ	16.7732	-0.785877	P. lessonae	0.0690304	0.930418	0.00055159	0.0423673	0.949215	0.00841739	P. lessonae	P. lessonae			P. lessonae	L
Win03	m	Win03	3	4	03	05		HQ	12.2775	0.184076	P. lessonae	0.113673	0.831984	0.0543434	0.112042	0.826052	0.0619053	P. lessonae	P. lessonae			P. lessonae	L
Win04	m	Win04	4	1	04	02		HQ	16.3798	-0.230191	P. lessonae	9.9991e-05	0.972205	0.027695	9.9991e-05	0.984039	0.015861	P. lessonae	P. lessonae			P. lessonae	L
Win05	m	Win05	4	2	09	04		HQ	16.938	-0.322186	P. lessonae	0.0763875	0.923513	9.9991e-05	0.0986477	0.901252	9.9991e-05	P. lessonae	P. lessonae			P. lessonae	L
Win06	w	Win06	4	4	03	07		HQ	18.4772	-0.11649	P. lessonae	9.999e-05	0.9998	9.999e-05	9.999e-05	0.9998	9.999e-05	P. lessonae	P. lessonae		LL	P. lessonae	L
Win07	w?	Win07	1	1	04	16		HQ	18.052	-0.999143	P. lessonae	9.9991e-05	0.962853	0.0370474	9.9991e-05	0.981873	0.0180265	P. lessonae	P. lessonae			P. lessonae	missing
Win08	w?	Win08	1	1	07	02		HQ	-10.5759	1.69459	LR	0.867494	0.0723168	0.0601888	0.872314	0.072218	0.0554681	LR	P. kl. escuentus			LR	E
Win09	m	Win09	1	3	11	10		HQ	17.5639	-0.909566	P. lessonae	9.9991e-05	0.979551	0.0203488	9.9991e-05	0.974278	0.0256219	P. lessonae	P. lessonae			P. lessonae	missing
Win10	w	Win10	1	3	01	16		GC only												P. kl. escuentus		P. kl. escuentus	E
Win11	m?	Win11	4	3	09	09		HQ	13.692	-0.419025	P. lessonae	0.0644783	0.896658	0.0388641	0.0811452	0.896618	0.0222368	P. lessonae	P. lessonae			P. lessonae	L
Win12	w	Win12a/b	4/4	2/2	06/05	12/03	a & b	GC only												P. kl. escuentus		P. kl. escuentus	L
Win13	?	Win13	2	4	12	16		GC only												LR		LR	E
Win14	m	Win14	2	3	10	03		HQ	-10.0807	2.69065	LR	0.842507	0.106873	0.0506199	0.843473	0.133135	0.0233919	LR	LR			LR	E
Win15	w?	Win15	2	4	04	05		HQ	18.4747	0.2334	P. lessonae	9.999e-05	0.9998	9.999e-05	9.9991e-05	0.994502	0.00539795	P. lessonae	P. lessonae		LL	P. lessonae	L
