# Supplementary material for: Genomic basis for an informed conservation management of Pelophylax water frogs in Luxembourg
Source: Ecol Evol. 2022 Apr 11;12(4):e8810. doi: 10.1002/ece3.8810 (PMC9001158; doi:10.1002/ece3.8810)
Supplement: Supplementary file 6 — Table S3 [file ECE3-12-e8810-s011.xlsx]

## Sheet: Tabelle1
Sample	Reads	Loci	Reads without PCRdups	Reads with PCRdups	Reads without DBR	Reads without cutsite	Reads with to short sequences	Sequences with Ns	Initial analysis	Final dataset
Abw01	1161932	55809	323586	686283	307087	138737	29537	288		yes
Abw02	2432185	58737	197200	992295	915545	500187	24117	41		yes
Abw03	3869730	87356	1039365	2448841	820420	472207	127248	1014		yes
Abw04	2373995	73656	268902	1466059	507737	317858	81722	619		yes
Abw05	3934290	89519	782260	1968708	1156195	742123	66397	867		yes
Abw06	2474850	73473	699295	1572102	553857	317564	31224	103		yes
Abw07	2920484	72316	238214	1293297	1079434	504128	43572	53		yes
Abw08	3963524	62647	202337	1210434	1885449	832823	34778	40		yes
Abw09	3979298	73264	579213	1642267	1587502	721912	27512	105		yes
Abw10	8324640	131064	460682	4096868	2565522	1526634	133967	1649		yes
Abw11	3768065	79208	785103	2044587	992724	672882	57507	365		yes
Abw12	5372622	86893	331505	2357756	1881630	1055265	77617	354		yes
Abw13	4244376	86122	813000	2363782	1275812	544558	59764	460		yes
Abw14a	450237	23425	115692	203862	152761	87310	6260	44	yes	a&b
Abw14b	673518	25068	109800	242851	274473	148788	7357	49	yes	a&b
Abw15	2083852	48197	176868	1169656	592652	280937	40429	178		yes
Alz01a	996224	50578	255339	554611	304430	124973	12027	183	yes	a&b
Alz01b	2691808	64413	294568	821150	1352820	498590	19099	149	yes	a&b
Alz02	1362475	58913	157769	471336	553224	322211	15577	127		yes
Alz03	2465676	58369	185352	1165851	832619	428061	38853	292		yes
Alz04	3988775	125635	1301140	2767123	717501	420811	82486	854		yes
Alz05	966858	37253	253900	515032	264648	170248	16779	151		yes
Alz06	8928500	131598	443423	3574350	3454868	1733718	164191	1373		yes
Alz07	2867689	65550	216095	1282751	987359	547104	49976	499		yes
Alz08	7152042	118448	456323	3879907	2024627	1011221	234659	1628		yes
Bas01	1713707	46228	160597	874099	536972	260188	42113	335		yes
Bas02	2202143	55298	190732	1248852	611588	298026	43142	535		yes
Bas03	1294243	56090	185155	927096	218665	117200	31155	127		yes
Bas04	5417226	102628	951058	2968354	1695114	677748	75490	520		yes
Bas05a	5905600	94391	1092496	2776632	1915904	1126554	85997	513	yes	yes
Bas05b	4606652	80689	888353	2088387	1539284	884504	94112	365	yes	no
Bis01a	291642	17108	38769	104670	116047	66760	4150	15		a&b
Bis01b	572144	22562	52324	204727	237573	121758	8056	30		a&b
Bis02a	325107	20355	75522	132242	135778	52796	4265	26		a&b
Bis02b	1971537	40281	209790	738220	874352	335737	23100	128		a&b
Bis03a	872794	26043	143117	326795	341744	189561	14587	107	yes	a&b
Bis03b	494681	21126	114859	310090	98501	70725	15274	91	yes	a&b
Bis04	3033327	54093	182399	1211672	1266581	525474	29541	59		yes
Bis05	1900749	43347	148570	883768	650899	342291	23751	40		yes
Bis06	6148975	76553	285144	2575188	2424536	1071421	77735	95		yes
Bis07	4529455	58553	200805	1621419	1947530	923655	36779	72		yes
Bis08	8504236	82173	759472	3188686	3899233	1361200	54932	185		yes
Bis09	1162356	60409	393892	817479	210068	110035	24529	245		yes
Bis10a	3521051	59543	549069	1576588	1276916	633474	33588	485	yes	yes
Bis10b	1992720	50043	320499	904048	747209	319617	21448	398	yes	no
Bis11	5737760	151457	606469	4514368	583797	401699	236728	1168		yes
Bis12	946814	39771	116207	503502	267096	156641	19427	148		yes
Bis13	5755986	124294	1153829	3021589	1888276	741549	103260	1312		yes
Bis14a	256051	25199	102558	162533	51876	31737	9844	61	yes	a&b
Bis14b	594577	31628	127641	281983	192756	106609	13091	138	yes	a&b
Bis15	2767953	80412	319788	1919292	443799	270084	133979	799		yes
Fis01	1641497	66297	394752	788603	582089	250466	20013	326		yes
Fis02	3236470	86039	729620	1835219	824131	526424	49955	741		yes
Fis03	2245969	52650	162881	852612	891166	475914	26056	221		yes
Fis04	5191625	117549	446814	2531748	1608586	948026	102566	699		yes
Fis05a	528503	37856	153504	301805	147096	64260	15290	52	yes	a&b
Fis05b	1362064	48496	200258	552314	561309	233260	15089	92	yes	a&b
Fis06	2734573	66107	553157	1321119	857428	513794	41999	233		yes
Fis07	3789158	103163	392932	2016767	1048812	646907	76326	346		yes
Fis08	2814968	61900	196158	1190950	1056509	510864	56288	357		yes
Fis09	7779177	137568	540687	3933599	2417656	1251213	175708	1001		yes
Fis10	4924696	71001	234221	1610150	2163773	1074822	75536	415		yes
Fri01	497322	27221	64747	199882	197838	93344	6207	51		yes
Fri02	2499606	105854	816556	1887104	386357	165792	59813	540		yes
Fri03a	4536793	95855	330214	2154168	1474710	822689	84326	900	yes	no
Fri03b	11201319	146424	1279826	5365391	3923328	1750592	159723	2285	yes	yes
Fri03c	3070879	91940	314252	1871537	743397	382307	72882	756	yes	no
Fri04	1566500	62198	203482	707577	553345	276803	28474	301		yes
Fri05	3680896	125033	1140129	2881313	475081	202793	120484	1225		yes
Goe01	2708972	74159	690878	1788170	511385	319907	88819	691		yes
Goe02	2489222	54516	184815	1220230	815430	405288	47817	457		yes
Goe03	1895319	63005	240385	1168061	426288	260483	40325	162		yes
Goe04	2752760	47155	163009	1376270	871095	469468	35744	183		yes
Goe05	3204918	61037	645212	1670994	947275	546891	39461	297		yes
Goe06a	2144242	47555	435913	1147370	612615	360013	24022	222	yes	no
Goe06b	2277297	56001	198050	1554538	445745	224111	52672	231	yes	no
Goe06c	4236417	62013	604037	2004479	1393953	788115	49503	367	yes	yes
Goe07a	4527816	99363	899867	2635751	1299708	519061	72781	515	yes	yes
Goe07b	3244549	75110	623073	1566042	1158738	462806	56657	306	yes	no
Gra01	1814838	48239	292259	703940	797933	298596	14318	51		yes
Gra02	5001227	73472	768811	2341141	1682845	933257	43839	145		yes
Gra03	3729536	69953	234797	1434648	1523188	725945	45702	53		yes
Gra04	1935627	60082	525340	1193963	451492	245564	44508	100		yes
Gra05	945696	44942	310114	582247	220768	124758	17738	185		yes
Gra06	4834368	113868	926475	2252649	1724784	785013	71259	663		yes
Gra07a	65206	11548	28014	42944	13721	6862	1663	16		a&b
Gra07b	203707	18596	49186	90807	78046	32371	2465	18		a&b
Gra08	4567047	70272	227649	1438872	2137243	955062	35822	48		yes
Gra09	1931314	47607	291526	898685	714926	298471	18982	250		yes
Gra10	3659039	102794	379404	2029489	948277	575620	105097	556		yes
Gra11a	1273657	48556	243231	612281	445481	197251	18400	244	yes	no
Gra11b	3391991	96643	369085	1801162	1005259	505109	80211	250	yes	yes
Gra12	5095856	92421	918011	2517128	1572386	928287	76963	1092		yes
Gra13	2111632	68717	452881	962701	655276	430709	62544	402		yes
Gra14	3849078	110622	461438	2613354	689187	420586	124917	1034		yes
Gra15	1860937	58889	191065	825820	637858	369640	27259	360		yes
Har01	3089855	53100	489329	1334312	1106101	620870	28320	252		yes
Har02a	2752501	55569	200613	1272392	937861	498829	43238	181	yes	a&b
Har02b	1777367	43075	140828	808641	653093	290161	25347	125	yes	a&b
Har03	4602405	58367	624947	1982396	1673525	902388	43747	349		yes
Har04	4904632	90553	346969	2744147	1290686	726669	142739	391		yes
Har05	4716471	79419	770197	2408917	1540789	673394	92931	440		yes
Har06	2301769	44035	151695	1029680	840887	387927	42997	278		yes
Har07	3426491	87965	1075117	2415080	597718	339651	73319	723		yes
Har08a	1412413	46277	352041	1011540	237352	134982	28259	280		yes
Har08b	989559	34522	214396	637525	214200	120376	17261	197		no
Har09	5931381	69583	243284	2933076	1913276	992727	91517	785		yes
Har10b	8365922	124296	1174007	4347192	2749734	1019029	248091	1876		no
Har10c	5458305	88887	853778	2511300	2007877	846667	91976	485		yes
Har11	2933334	81415	827539	2306424	367365	207661	50904	980		yes
Hol01a	249629	21036	44267	129615	62577	48575	8812	50		a&b
Hol01b	526920	22707	44089	225186	174445	111867	15318	104		a&b
Hol02	3442322	63354	205089	1185847	1537284	683093	36048	50		yes
Hol03	4774340	78823	284001	1986210	1806642	934096	47309	83		yes
Hol04a	451016	32495	83042	255262	106503	68388	20770	93		yes
Hol04b	2084	316	352	824	744	408	108	0		no
Hol05	7524619	139883	1738480	4018973	2177461	1159073	168852	260		yes
Hol06	5339920	63716	555899	2162314	2193874	952405	31192	135		yes
Hol07	3842192	114033	1012540	2515158	848417	354566	122957	1094		yes
Hol08a	3659742	71171	248895	1812736	1150701	571000	124565	740	yes	a&b
Hol08b	4093839	81390	288766	2149769	1276631	597870	68712	857	yes	a&b
Hol09	3361529	53378	432314	1727243	1130209	464832	38927	318		yes
Hol10a	7266091	88046	302699	2618976	3059259	1527812	59924	120		no
Hol10b	3781652	51169	172297	1747474	1325864	658924	49098	292		yes
Hol11	1810324	39493	124272	550176	834994	387851	37229	74		yes
Hol12	1235871	55332	178071	964498	143064	100719	27437	153		yes
Hol13	3842145	73510	254344	1730023	1375381	679010	57505	226		yes
Hol14	1484141	41897	363875	882459	377559	205231	18630	262		yes
Hol15a	6772040	136285	502594	3646097	1812149	1133951	178847	996		yes
Hol15b	672060	32620	80094	268838	264693	130243	8207	79		no
Hoz01	3655319	56932	181488	1297990	1636228	685076	35974	51		yes
Hoz02	2891268	52776	172811	1000469	1281342	590110	19305	42		yes
Hoz03	2777835	55299	177564	1005094	1150240	563909	58324	268		yes
Hoz04a	121980	16390	42295	65858	38219	16123	1758	22		a&b
Hoz04b	970196	38927	133705	424612	373115	158537	13805	127		a&b
Hoz05	4110511	62938	648868	1867267	1445514	761324	36262	144		yes
Hoz06	7101768	137081	513820	3050720	2495990	1454939	99303	816		yes
Hoz07	2142611	59195	363542	844918	872917	413226	11488	62		yes
Hoz08	3957982	84184	596341	1753614	1466910	689172	47566	720		yes
Hoz09	4466069	105690	944311	2181514	1359617	824790	99270	878		yes
Hoz10	4572337	80737	261225	2032659	1589967	888397	60551	763		yes
Hoz11a	1323060	58398	364236	819001	330919	143777	29016	347	yes	yes
Hoz11b	2081410	64218	315076	828608	873676	352456	26327	343	yes	no
Hoz12	4400630	95381	935236	2523942	1090652	710050	74946	1040		yes
Hoz13	6257672	131222	1136448	3132006	2147400	892914	84786	566		yes
Hoz14	1627326	66261	465912	844665	462854	295633	24041	133		yes
Hoz15a	2779350	59555	455336	1449217	897122	395286	37446	279	yes	yes
Hoz15b	3347895	60549	421450	1224734	1471110	623926	27892	233	yes	no
Kal01	3012870	79132	252975	1641072	865226	426716	79787	69		yes
Kal02	5288298	72051	722989	1852421	2053366	1347165	35238	108		yes
Kal03a	4389219	64260	212833	1152462	2192396	1017618	26694	49	yes	no
Kal03b	3705001	69535	479818	1400970	1598195	677634	28127	75	yes	yes
Kal04	3197950	59039	198038	1105987	1383298	679311	29315	39		yes
Kal05	984417	45397	229748	443674	370360	161915	8367	101		yes
Kal06	2445772	66275	227673	1140981	883103	391906	29742	40		yes
Kal07a	636425	29236	79734	269310	227993	127530	11551	41		a&b
Kal07b	923487	31484	79976	322579	398703	191240	10918	47		a&b
Kal08	4183861	71790	239388	1841254	1554873	725833	61422	479		yes
Kal09	8648239	140317	535334	4306833	2538786	1475548	325981	1091		yes
Kal10a	3208405	69172	582469	1494872	1064635	609291	39142	465	yes	yes
Kal10b	4508452	64849	433715	1243007	2431167	809760	24126	392	yes	no
Kal11	2951126	71268	226445	1285118	1050032	588880	26771	325		yes
Kal12	6821067	164070	1363645	4074150	1688468	899108	158126	1215		yes
Kal13	1883724	63322	190886	839042	629922	389270	25132	358		yes
Kal14	3833039	90660	331086	2153040	1006131	586474	86516	878		yes
Kal15	7038914	138562	545729	3833993	1893035	1014097	296176	1613		yes
Koe01	8450681	109306	1574460	4419155	2499845	1306369	225015	297		yes
Koe02a	4818206	16052	23253	46963	3714555	1054398	2289	1		no
Koe02b	7928121	161480	1448993	4179814	2641403	975393	131232	279		yes
Koe03a	4143469	81102	771631	1682198	1607256	801174	52733	108	yes	yes
Koe03b	3144564	59890	193861	1086995	1344870	692422	20229	48	yes	no
Koe04	4787302	67100	239362	1911647	1982072	840607	52909	67		yes
Koe05	1730107	53337	463041	1062378	425549	221926	20194	60		yes
Koe06	1320751	48914	429945	856942	276051	161486	25915	357		yes
Koe07	2179074	76213	239307	1220611	584425	322699	50853	486		yes
Koe08	3307497	68974	573167	1453773	1113911	702447	37111	255		yes
Koe09	6384998	145916	530264	3505323	1739368	1003870	135945	492		yes
Koe10	3156928	84764	329986	2045976	629908	405446	75316	282		yes
Koe11	2238915	48260	412445	937941	834857	449943	15984	190		yes
Koe12	2586182	56019	541639	1268884	814161	466055	36842	240		yes
Koe13	1397474	44659	372428	815200	353991	208262	19756	265		yes
Koe14	6965599	108783	1115470	3752951	2170448	920768	120301	1131		yes
Koe15b	1404295	36607	101265	598622	532864	245236	27408	165	yes	b&c
Koe15c	2066321	44937	130669	772572	865873	400536	27011	329	yes	b&c
Mam01	1258886	40580	268037	509727	483792	251855	13360	152		yes
Mam02a	350176	24443	81594	151288	133823	60946	4080	39		a&b
Mam02b	493682	25363	83623	195943	198521	92485	6677	56		a&b
Mam03a	56760	9484	20014	29520	16959	9265	1001	15		a&b
Mam03b	229460	17988	46230	112646	74026	39091	3651	46		a&b
Mam04	1577179	70068	414125	829842	507851	222792	16328	366		yes
Mam05	2955644	70547	603365	1272246	1020613	636550	26149	86		yes
Mam06	6074344	83235	823758	2185801	2351655	1482261	54505	122		yes
Mam07	3090154	42681	143331	1065918	1376844	595458	51884	50		yes
Mam08	1693084	73336	470041	781604	547878	320624	42630	348		yes
Mam09	2710302	61527	200284	1098566	1009142	575831	26724	39		yes
Mam10a	2738188	60482	199520	1020219	1177863	511069	28994	43	yes	no
Mam10b	4850922	120422	455650	2814200	1139254	750417	146292	759	yes	yes
Mam11	1812669	62817	207381	875037	569496	333781	33993	362		yes
Mam12	8661683	141274	1527045	4910870	2122484	1340908	285280	2141		yes
Mam13	3095194	66522	247486	2319871	460605	240831	73524	363		yes
Mam14	5153410	114630	1039492	2869123	1533032	634228	116498	529		yes
Mam15	7376364	136659	538546	3756544	2276667	1177450	165156	547		yes
Mtz01	3664163	52805	181018	1365427	1580856	678969	38727	184		yes
Nie01a	3767324	86546	308420	1933205	1117390	656611	59835	283	yes	no
Nie01b	6571089	109905	1075919	3394470	1912972	1191419	71582	646	yes	yes
Nie02	1365108	53492	177815	939841	265635	131624	27774	234		yes
Nie03	6888547	151260	1744741	4320144	1494282	861959	210884	1278		yes
Nie04a	4870203	101287	813234	2523147	1404397	849850	92008	801	yes	yes
Nie04b	2239787	56935	171925	910176	886896	417984	24488	243	yes	no
Nie05	3395190	63406	208940	1280233	1356996	710664	46967	330		yes
Nie06	7025009	141968	1260306	3671258	2228642	977273	146722	1114		yes
Nie07	5524486	114542	389469	2585706	1803048	1055858	78842	1032		yes
Nie08	4907687	119445	382195	2689027	1317484	789532	110546	1098		yes
Nie09	8649746	135649	523899	4719285	2408029	1277043	243524	1865		yes
Nie10a	2064405	54345	185539	810860	778115	422136	52981	313		no
Nie10b	6849501	101294	326370	2836041	2438752	1376406	197155	1147		yes
Nie11	5012253	101189	616722	1935214	2102559	916468	57250	762		yes
Nie12a	252215	25429	48956	109819	87822	49691	4858	25		a&b
Nie12b	721740	38280	80071	257699	303839	150333	9837	32		a&b
Nie13	6655991	100087	1020158	3281836	2196562	1071357	105548	688		yes
Nie14a	626420	29988	79626	269321	214234	129608	13213	44		a&b
Nie14b	2104529	51003	143650	736434	884235	456881	26884	95		a&b
Nie15	2513675	61491	207770	1014743	979743	486164	32889	136		yes
Noe01	3697370	71612	239578	1559149	1415048	674744	48189	240		yes
Noe02	3486037	75769	648261	1448155	1317676	690063	30052	91		yes
Noe03b	1652699	58217	402005	928016	451577	244942	27917	247		yes
Noe04	1099895	57723	181546	597414	285086	177165	40042	188		yes
Noe05b	314486	17366	37414	142449	108812	54516	8670	39		b&c
Noe05c	695026	29613	75645	301845	258437	123675	10939	130		b&c
Noe06	3751098	75463	591401	1315477	1567801	843094	24641	85		yes
Noe07	2136647	59694	200905	1067649	719279	316764	32675	280		yes
Noe08	4109220	71822	657661	1686954	1485193	895073	41904	96		yes
Noe09	1697187	53688	399890	801045	566749	311821	17517	55		yes
Noe10	5627222	61219	219127	1729436	2400515	1456935	40277	59		yes
Noe11	1340991	44150	255809	716194	432871	172752	18978	196		yes
Noe12	1463467	66561	444006	1054079	263165	112256	33510	457		yes
Noe13	6033351	144372	1411026	4189115	1174122	483440	184897	1777		yes
Noe14a	1051232	66268	458216	827700	123320	71862	28012	338	yes	no
Noe14b	7960078	160843	617991	4364314	2149064	1295360	150173	1167	yes	yes
Noe15	2427816	80171	659802	1407504	611369	375508	32847	588		yes
Pep01a	6543048	100891	1063270	2707049	2420281	1340408	75126	184	yes	yes
Pep01b	3637328	92348	341098	2506138	642660	404429	83133	968	yes	no
Pep02a	1405206	43913	319494	742528	385146	244526	32708	298	yes	no
Pep02b	3324814	60131	355765	1418955	1161303	688367	55632	557	yes	yes
Pep03	1258458	51700	308708	674673	416617	154677	12450	41		yes
Pep04	3713699	63601	213177	1145152	1698715	836168	33618	46		yes
Pep05	6152323	66152	217769	1987864	2770757	1329348	64278	76		yes
Pep06a	2789405	50372	175201	1128131	1075446	549956	35834	38	yes	no
Pep06b	6216185	124131	1144878	3651926	1787210	684499	91858	692	yes	yes
Pep07a	6985861	148692	1824610	5284646	950682	578853	170683	997	yes	yes
Pep07b	3431330	93633	349778	2085004	795116	470830	79474	906	yes	no
Pep08a	1676207	45959	145431	840526	542398	266230	26918	135	yes	no
Pep08b	2438875	53841	385934	1067797	943019	407736	20126	197	yes	yes
Pep09	2971592	76236	636527	1531242	825866	576078	38118	288		yes
Pep10	5002162	122652	469392	2911127	1220809	741985	127814	427		yes
Pep11	2418698	94047	335470	1548715	492511	304199	73043	230		yes
Pep12	8583488	102226	354244	3514252	3340691	1587714	139864	967		yes
Pep13	8042050	142570	1282570	4341744	2382166	1088854	227944	1342		yes
Pep14	2225191	74722	662193	1661335	319023	209821	34529	483		yes
Pep15a	383419	18318	63729	112597	195904	71007	3880	31		a&b
Pep15b	309650	15776	44123	104042	147950	54788	2836	34		a&b
Pep16a	176624	19234	43926	122525	31577	18837	3656	29		a&b
Pep16b	816024	29380	71461	331489	310057	158125	16247	106		a&b
Pet01	3335672	87325	325286	1952039	850592	437750	94485	806		yes
Pet02	9837530	153626	572390	5911882	2325072	1383538	214642	2396		yes
Pet03	5227546	95984	347225	2459831	1703740	940435	122493	1047		yes
Pet04	4497751	105119	380380	2421432	1235699	739277	100411	932		yes
Pet05	6686365	142636	1395364	4207310	1604503	652526	220214	1812		yes
Pet06	7664667	83875	298816	3091370	2815207	1659054	98560	476		yes
Ple01	3742066	79960	715485	1616669	1289506	767582	67990	319		yes
Ple02b	1626806	46309	138011	618690	628268	361003	18674	171		yes
Ple03	4345293	87313	755266	2213854	1416490	638059	76493	397		yes
Ple04	4279998	106149	1068001	2286483	1203467	723100	66554	394		yes
Ple05	2877390	83493	276061	1155757	1103394	567852	50081	306		yes
Ple06	2538662	60545	447685	877612	1024563	619159	17059	269		yes
Ple07	5043931	116709	461421	2700982	1395549	859635	87034	731		yes
Ple08	1485326	50994	145112	698172	519796	247935	19257	166		yes
Ple09	2297037	54128	396771	831715	960737	484088	20248	249		yes
Ple10	1664718	59511	388396	647728	624722	372564	19444	260		yes
Red01	2515185	56577	371126	877561	1124930	493903	18729	62		yes
Red02	2591015	55708	189749	1175125	942567	425770	47075	478		yes
Red03a	435646	26710	99151	192633	166559	68993	7368	93		a&b
Red03b	300698	23954	75341	188275	71140	33528	7679	76		a&b
Red04a	418121	28669	75682	220133	124282	62515	11106	85		a&b
Red04b	1437680	43468	114286	643729	513287	239156	41241	267		a&b
Red05	2209289	75022	278017	1500067	351706	235988	120895	633		yes
Red06	3482733	49392	176478	1385541	1412236	649492	35413	51		yes
Red07	3666465	64945	606136	1591743	1258452	780776	35218	276		yes
Red08	4088353	66247	216967	1400430	1797223	827543	63117	40		yes
Red09	4719353	57611	200940	1784027	1997063	880412	57781	70		yes
Red10	2550371	49281	416321	1026022	1020717	480189	23375	68		yes
Red11	3436927	70311	279484	2750119	362620	236838	86949	401		yes
Red12a	1675062	35853	114423	684530	671115	298504	20821	92	yes	a&b
Red12b	4210371	54631	177561	1498549	1892115	776427	43075	205	yes	a&b
Red13a	4546739	112986	428710	2537912	1192385	709007	107077	358	yes	yes
Red13b	4188475	103767	375530	1935986	1368237	762710	121241	301	yes	no
Red14a	6699133	112114	433086	3709441	1935599	941389	112151	553	yes	no
Red14b	6811420	76351	639461	3083511	2589683	1057325	79963	938	yes	yes
Red15	5104446	105822	1014870	3305384	1178117	519418	100473	1054		yes
Sae01	2273690	51186	151561	709546	1085174	455673	23272	25		yes
Sae02	3830563	87662	668292	1800977	1336959	634586	57915	126		yes
Sae03	2717842	40030	305100	902009	1290326	509117	16328	62		yes
Sae04	2818502	56894	540842	1516190	838843	433458	29911	100		yes
Sae05	773783	37969	112386	399048	245836	116341	12452	106		yes
Sae06	4258763	69484	227722	1484016	1904801	827463	42435	48		yes
Sae07	8388983	145853	1467915	4568779	2472998	1198493	147397	1316		yes
Sae08	4477179	84100	770315	2209664	1340142	866211	60450	712		yes
Sae09	4957698	92406	301693	2380787	1545191	899974	131097	649		yes
Sae10	3020250	88288	312250	1584973	897258	466536	70854	629		yes
Sae11	5453059	100719	774044	2717568	1806710	815939	111668	1174		yes
Sae12	2918808	87333	612165	1399904	869812	592725	55811	556		yes
Sae13a	1481146	57001	330363	763023	463655	206293	47856	319	yes	no
Sae13b	3079914	72675	348588	1330569	1191914	504436	52442	553	yes	yes
Sae14	5077226	132035	1228305	3212666	1258150	507808	97220	1382		yes
Sae15	3664252	68276	508634	1667033	1373304	575725	47876	314		yes
San01	5964415	60510	703308	2478895	2266039	1169531	49763	187		yes
San02	4950907	56070	479698	1692077	2291546	940890	26293	101		yes
San03	2352927	43462	308150	899805	1032571	406521	13972	58		yes
San04	2839133	51594	184945	1368974	985535	436150	48304	170		yes
San05	2119202	52142	164208	873445	812777	402345	30595	40		yes
San06a	301553	17684	75544	160330	97329	40175	3689	30		a&b
San06b	646951	23822	102008	290914	246891	102957	6134	55		a&b
San07	4309080	51614	424856	1574946	1962475	744495	27057	107		yes
San08	5153956	124290	1048582	2772571	1618133	682438	80342	472		yes
San09	6572517	110239	1530845	4411080	1223980	756658	179992	807		yes
San10	5710120	78848	274707	2101805	2222045	1279934	105754	582		yes
San11	6973837	153446	1780280	4178726	1650348	1003353	140071	1339		yes
San12	3902475	71598	695984	1921311	1269547	655244	55751	622		yes
San13	5345902	118244	472672	3015640	1367170	839342	122931	819		yes
San14	2421514	44539	140051	1162276	826295	386342	46301	300		yes
San15	4615582	78693	855644	2457797	1322847	747470	86358	1110		yes
Sav01	5478681	64507	234769	2283039	2153933	987270	54349	90		yes
Sav02a	2852482	57045	470716	1345177	925159	540391	41208	547	yes	yes
Sav02b	1705367	40167	218477	736052	595848	345997	27144	326	yes	no
Sav03b	994756	37508	106425	429896	361711	179111	23851	187		b&c
Sav03c	780505	33936	103813	384247	242222	134709	19222	105		b&c
Sav04b	1567467	42827	209914	736373	515465	282672	32604	353		b&c
Sav04c	615719	29755	169147	335353	169965	95196	15114	91		b&c
Sav05	4124733	55404	194948	1451096	1878832	763890	30862	53		yes
Sav06a	21094	6631	8945	13329	4117	2581	1062	5		no
Sav06b	194429	14732	21589	86699	65175	33577	8943	35		no
Sav07	7445390	70861	590907	3361751	2857793	1161441	63820	585		yes
Sav08	3674943	54715	189587	1462983	1527360	644318	40217	65		yes
Sav09	2629155	57745	473624	1615856	691019	296096	26069	115		yes
Sav10b	2682491	47826	378914	1120562	1107555	432000	22292	82		yes
Sav11	2926004	64413	554574	1751906	816881	328069	28823	325		yes
Sav12	3287562	61078	633174	1889983	856030	502165	39079	305		yes
Sav13	7345474	158651	601108	5590456	984336	573373	196468	841		yes
Sav14a	5198884	92993	366075	2626233	1657785	813393	101095	378	yes	no
Sav14b	5095467	66312	627608	2051679	1979908	1012386	51109	385	yes	yes
Sav15	5624450	69253	239560	2347802	2185316	990329	100385	618		yes
Sca01	4484327	71270	541651	1543796	2081365	830581	28495	90		yes
Sca02	2918338	48937	388882	1234329	1212793	448644	22488	84		yes
Sca03	3479393	59669	197892	1160229	1605727	682495	30902	40		yes
Sca04a	324396	17468	80168	167792	108015	45421	3135	33		a&b
Sca04b	1788234	35320	196612	795895	683932	287191	20989	227		a&b
Sca05	2360079	109582	407847	1785886	316919	202134	54650	490		yes
Sca06	3433890	59913	458823	1349235	1404486	650838	29243	88		yes
Sca07	1833522	45265	145896	771480	705719	336960	19335	28		yes
Sca08b	221357	13511	27801	75940	96351	45171	3876	19		b&c
Sca08c	298007	18440	43033	115361	120650	57276	4675	45		b&c
Sca09	15201543	210256	2079656	9010128	3878243	1765929	544449	2794		yes
Sca10	4281314	101951	366847	2406130	1171096	605233	97886	969		yes
Sca11	4030167	74246	261442	1826013	1407571	731920	63948	715		yes
Sca12a	367924	24259	60204	185368	109696	61307	11484	69		a&b
Sca12b	445319	21798	44048	188497	162830	82202	11716	74		a&b
Sca13	3122776	54155	560151	1439655	1036294	611268	35292	267		yes
Sca14	7384229	78384	288539	3295743	2584894	1407009	96133	450		yes
Sca15	6379459	142672	1170918	3493601	1934011	859118	92074	655		yes
Sce01	6552636	88585	969946	2765238	2329622	1376335	80935	506		yes
Sce02	5502060	73193	256097	2274275	1970044	1186722	70674	345		yes
Sce03a	6272438	99156	353006	3026927	1904940	1160000	180122	449	yes	yes
Sce03b	3596431	100325	351846	2093202	900316	518796	83302	815	yes	no
Sce04a	1505344	36882	106795	575420	610309	296672	22861	82	yes	a&b
Sce04b	2508731	45836	132061	878353	1117156	485011	28092	119	yes	a&b
Sce05	3870342	66979	474452	1431685	1712874	685699	39687	397		yes
Sce06a	76105	9553	25495	36439	24031	14614	1008	13		a&b
Sce06b	237257	14022	40944	106086	79593	47307	4248	23		a&b
Sce07	12027123	200313	774273	7176602	2885051	1608695	354762	2013		yes
Sce08	6739396	102749	964142	2901469	2347243	1398508	91332	844		yes
Sci01a	8698106	130210	1686184	3878580	3065938	1622336	130982	270	yes	yes
Sci01b	3742306	119109	442010	2400983	761758	491563	87640	362	yes	no
Sci02	6136518	124857	475224	3140290	1735515	1087156	172676	881		yes
Sci03	5923288	129042	1206462	3200493	1837421	760804	123246	1324		yes
Sci04	2120792	64016	614314	1302433	493093	282736	41977	553		yes
Sci05	2597374	58884	205952	1497582	716126	340644	42417	605		yes
Sco01	4818507	59910	213287	1923880	1902486	937381	54678	82		yes
Sco02	4258361	60999	208481	1399496	1863886	963539	31394	46		yes
Sco03	1891031	69400	428493	946896	628367	291635	23678	455		yes
Sco04	3399508	79283	663742	1532273	1157642	667950	41547	96		yes
Sco05	5070082	71224	553535	1588267	2467200	983966	30532	117		yes
Sco07	2440016	51160	328289	812685	1090594	521924	14771	42		yes
Sco08	4218788	107334	427174	2329927	1186690	615144	86674	353		yes
Sco09b	1337395	40488	118473	466942	589813	266921	13602	117		yes
Sco10	2329856	59392	213620	1012826	850421	425999	40471	139		yes
Sco11	3803339	76515	628653	2177684	1074879	499321	51041	414		yes
Sco12	7128958	143696	1291308	3984749	2083963	922726	136751	769		yes
Sco13a	1347625	45990	419575	1046044	184939	92921	23431	290	yes	yes
Sco13b	2842009	60363	211902	1857127	579916	330052	74379	535	yes	no
Sco14a	4572817	117097	1074888	2788702	1160251	520276	102784	804	yes	yes
Sco14b	4537349	112036	996464	2574635	1255618	547848	158458	790	yes	no
Sco15	3160907	74704	255233	1619319	965788	499411	75930	459		yes
Scu01	4204720	98741	329402	1675244	1630951	840454	57636	435		yes
Sur01	3018307	75283	244406	1803895	765341	399086	49921	64		yes
Sur02b	2834658	58217	160549	1110893	1105287	540932	77124	422		yes
Sur03	1872674	72019	249322	904995	569459	328605	69224	391		yes
Sur04	3185242	56206	177595	932793	1414572	813663	24169	45		yes
Sur05	2907029	63995	197416	1045752	1252494	569194	39535	54		yes
Sur06	6087311	66977	605976	1558865	2824929	1670190	33243	84		yes
Sur07b	5699704	124153	1301138	3122609	1628743	861569	85853	930	yes	yes
Sur07c	9977057	107437	800599	3838120	4385386	1689498	63808	245	yes	no
Sur08	2079719	59508	212374	1291591	472841	243685	71120	482		yes
Sur09	7941257	126969	1085111	4155665	2501848	1164733	117308	1703		yes
Sur10	11103606	141341	1626908	5944422	3118913	1818767	218944	2560		yes
Sur11a	1179110	38640	239403	543967	438685	171888	24351	219	yes	no
Sur11b	4580480	95028	904289	2598332	1349091	532534	99428	1095	yes	yes
Sur12	4356001	89618	1056860	2672078	997689	595967	89783	484		yes
Sur13	3304789	60769	211593	1680183	1087932	488058	48371	245		yes
Sur14	3654132	62447	611726	1881939	1108237	619735	43882	339		yes
Sur15	8690758	123591	455001	4748432	2343378	1357384	240850	714		yes
Wel01	6874967	107192	426691	3850173	1908522	945164	170495	613		yes
Wel02	1496033	37692	279137	573628	605632	304772	11956	45		yes
Wel03	2723110	70702	224216	992509	1151279	534994	44280	48		yes
Wel04	3536322	60976	493626	1098284	1571781	845051	21129	77		yes
Wel05	3757129	70417	576135	1647804	1396468	672717	40039	101		yes
Wel06	978273	36370	223844	547938	297994	122511	9670	160		yes
Wel07	1826951	35667	111605	595871	853678	360891	16491	20		yes
Wel08	1281485	46513	141699	632264	437262	191675	20112	172		yes
Wel09	2935663	47250	349036	1427498	1050388	426744	30611	422		yes
Wel10	4988690	126477	451828	2365588	1577842	972289	72327	644		yes
Wel11	1192810	50740	353697	694021	288817	189971	19785	216		yes
Wel12	2734081	62858	587835	1383510	838642	464466	46897	566		yes
Wel13b	759521	42890	235846	503381	141731	94710	19469	230	yes	no
Wel13c	1925170	62470	423633	881707	636686	383316	23205	256	yes	yes
Wel14	4452773	97921	341986	2280632	1267316	764325	139568	932		yes
Wel15	1327907	60933	471565	895138	246864	145852	39674	379		yes
Wey01	6301794	149066	585250	4142440	1188275	729853	239559	1667		yes
Wey02	4446466	66251	479037	1511806	2070738	823813	39856	253		yes
Wey03	2863042	56526	194397	1344136	923201	547958	47562	185		yes
Wey04	5805373	120945	927817	2480597	2270563	981078	72669	466		yes
Win01	1972883	54705	168883	803238	804027	337274	28310	34		yes
Win02	1737167	69161	692208	1376201	208760	113253	38674	279		yes
Win03	2270978	41804	143155	990720	857004	391649	31467	138		yes
Win04	5181856	57691	429796	1869482	2393101	866215	52472	586		yes
Win05	3063363	53158	457866	1280099	1159428	600910	22544	382		yes
Win06	7771764	122748	489600	4389861	2146714	1037356	196671	1162		yes
Win07	3674698	55591	472259	1414202	1542738	677818	39835	105		yes
Win08	2144145	50515	330237	789334	932999	403024	18732	56		yes
Win09	6493850	73807	261260	2698654	2490139	1227269	77676	112		yes
Win10	2529301	56962	181896	906016	1024825	579166	19261	33		yes
Win11	2579275	42734	145052	906199	1096566	550784	25471	255		yes
Win12a	320824	15776	75087	126789	124562	65768	3674	31		a&b
Win12b	569046	18890	90566	227803	214839	117311	9021	72		a&b
Win13	1586680	55845	179941	787214	487450	261532	50145	339		yes
Win14	3566662	84035	293109	1619863	1184750	709276	52136	637		yes
Win15	8269680	100396	347650	3037527	3485558	1626940	118385	1270		yes
