# Supplementary material for: Genomic basis for an informed conservation management of Pelophylax water frogs in Luxembourg
Source: Ecol Evol. 2022 Apr 11;12(4):e8810. doi: 10.1002/ece3.8810 (PMC9001158; doi:10.1002/ece3.8810)
Supplement: Supplementary file 7 — Table S4 [file ECE3-12-e8810-s006.xlsx]

## Sheet: Overview
Stacks settings	Tolerated missing data per SNP [%]	Tolerated missing data per individual [%]	Retained loci	Retained individuals	Average proportion of missing data [%]	Average heterozygosity [%]	Average proportion of different called alleles between repeated individuals [%]	Individuals with more than 3 % different called alleles
m3M3n3	30	30	1020	67	13.0	70.4	1.56	2
m3M3n3	30	40	1029	75	15.3	70.5	1.58	2
m3M3n3	30	50	1029	77	16.1	70.6	1.64	2
m3M3n3	40	30	1874	60	15.3	70.6	1.64	2
m3M3n3	40	40	1886	61	15.6	70.5	1.69	2
m3M3n3	40	50	1890	69	18.8	70.7	1.65	2
m3M3n3	50	30	2891	49	16.9	71.6	1.51	1
m3M3n3	50	40	2948	60	20.4	71.3	1.59	1
m3M3n3	50	50	2959	61	20.8	71.2	1.63	1
m3M5n5	30	30	1172	64	12.1	68.8	1.69	2
m3M5n5	30	40	1182	73	14.6	68.7	1.73	3
m3M5n5	30	50	1184	78	16.5	68.8	1.77	4
m3M5n5	40	30	2131	60	15.1	69.4	1.90	3
m3M5n5	40	40	2144	61	15.5	69.4	1.94	3
m3M5n5	40	50	2146	71	19.7	69.4	1.86	3
m3M5n5	50	30	3273	49	17.2	71.1	1.81	3
m3M5n5	50	40	3340	60	20.5	70.3	1.86	3
m3M5n5	50	50	3329	61	20.8	70.3	1.90	3
m3M7n7	30	30	1222	64	12.1	67.7	2.08	5
m3M7n7	30	40	1220	72	14.2	67.7	2.08	7
m3M7n7	30	50	1238	79	16.9	68.1	2.09	8
m3M7n7	40	30	2200	60	15.0	68.5	2.11	5
m3M7n7	40	40	2215	61	15.4	68.7	2.13	5
m3M7n7	40	50	2207	70	19.1	68.6	2.07	5
m3M7n7	50	30	3406	51	18.0	70.3	2.03	4
m3M7n7	50	40	3434	60	20.4	69.5	2.09	5
m3M7n7	50	50	3424	61	20.7	69.5	2.09	5
m5M3n3	30	30	976	70	12.9	71.3	1.78	5
m5M3n3	30	40	985	76	14.7	71.5	1.78	5
m5M3n3	30	50	995	81	16.6	71.7	1.82	5
m5M3n3	40	30	1795	59	14.4	71.5	1.82	3
m5M3n3	40	40	1806	62	15.4	71.6	1.85	3
m5M3n3	40	50	1814	70	18.6	71.8	1.78	3
m5M3n3	50	30	2763	49	16.1	72.3	1.68	2
m5M3n3	50	40	2806	59	19.4	72.3	1.75	2
m5M3n3	50	50	2812	62	20.6	72.3	1.74	2
m5M5n5	30	30	1073	69	12.9	70.3	1.97	7
m5M5n5	30	40	1079	76	14.9	70.5	1.91	7
m5M5n5	30	50	1084	81	16.8	70.7	1.93	8
m5M5n5	40	30	1952	59	14.3	70.7	2.08	4
m5M5n5	40	40	1961	62	15.4	70.8	2.06	4
m5M5n5	40	50	1966	70	18.7	71.0	2.01	4
m5M5n5	50	30	3018	49	16.4	72.0	1.99	2
m5M5n5	50	40	3041	59	19.5	71.5	2.08	3
m5M5n5	50	50	3034	61	20.2	71.5	2.09	3
m5M7n7	30	30	1086	67	12.4	70.1	2.10	8
m5M7n7	30	40	1091	76	14.9	70.3	2.14	10
m5M7n7	30	50	1090	79	16.1	70.2	2.19	12
m5M7n7	40	30	2009	60	14.8	70.6	2.28	6
m5M7n7	40	40	2019	61	15.2	70.7	2.31	6
m5M7n7	40	50	2013	69	18.4	70.9	2.24	6
m5M7n7	50	30	3089	50	17.0	71.9	2.32	6
m5M7n7	50	40	3122	60	20.1	71.4	2.37	7
m5M7n7	50	50	3112	61	20.5	71.4	2.38	7
m7M3n3	30	30	671	67	13.2	75.3	1.99	5
m7M3n3	30	40	674	78	16.0	75.8	1.96	6
m7M3n3	30	50	675	83	17.6	76.0	2.02	9
m7M3n3	40	30	1204	53	14.3	75.2	1.98	4
m7M3n3	40	40	1216	68	18.9	76.0	1.85	3
m7M3n3	40	50	1221	75	21.5	76.3	1.81	3
m7M3n3	50	30	2053	42	14.5	74.7	1.77	2
m7M3n3	50	40	2068	54	19.0	75.8	1.97	3
m7M3n3	50	50	2085	62	22.5	75.9	1.94	3
m7M5n5	30	30	704	68	13.6	74.3	2.13	5
m7M5n5	30	40	710	78	16.1	75.1	2.08	5
m7M5n5	30	50	708	83	17.7	75.1	2.19	8
m7M5n5	40	30	1302	56	15.4	74.7	2.34	4
m7M5n5	40	40	1313	68	19.2	75.2	2.18	4
m7M5n5	40	50	1315	72	20.6	75.4	2.15	5
m7M5n5	50	30	2156	41	14.6	74.2	1.99	2
m7M5n5	50	40	2177	55	19.5	75.1	2.22	5
m7M5n5	50	50	2190	62	22.4	75.1	2.16	5
m7M7n7	30	30	683	68	13.3	73.6	2.31	11
m7M7n7	30	40	688	78	15.9	74.2	2.25	13
m7M7n7	30	50	688	81	16.8	74.3	2.32	15
m7M7n7	40	30	1289	55	15.1	74.2	2.53	6
m7M7n7	40	40	1304	67	18.9	74.8	2.39	8
m7M7n7	40	50	1300	72	20.6	75.1	2.33	8
m7M7n7	50	30	2168	42	15.2	74.1	2.04	2
m7M7n7	50	40	2201	55	19.8	75.0	2.34	5
m7M7n7	50	50	2219	61	22.3	74.9	2.29	5

## Sheet: Individuals
Stacks settings	Tolerated missing data per SNP [%]	Tolerated missing data per individual [%]	Proportion of missing data per Individual [%]
			Abw14a	Abw14b	Alz01a	Alz01b	Bas05a	Bas05b	Bis03a	Bis03b	Bis10a	Bis10b	Bis14a	Bis14b	Fis05a	Fis05b	Fri03a	Fri03b	Fri03c	Goe06a	Goe06b	Goe06c	Goe07a	Goe07b	Gra11a	Gra11b	Har02a	Har02b	Hol08a	Hol08b	Hoz11a	Hoz11b	Hoz15a	Hoz15b	Kal03a	Kal03b	Kal10a	Kal10b	Koe03a	Koe03b	Koe15b	Koe15c	Mam10a	Mam10b	Nie01a	Nie01b	Nie04a	Nie04b	Nie10a
m3M3n3	30	30	NA	NA	NA	25.2	13.8	12.1	NA	NA	14.6	14.1	NA	NA	NA	NA	12.8	7.9	19.7	13.2	12.8	15.6	6.1	9.4	NA	19.7	10.3	25.0	10.0	6.6	10.8	18.0	6.2	7.0	NA	10.6	11.4	12.2	9.7	NA	NA	NA	NA	10.9	14.4	13.6	12.4	NA	NA
m3M3n3	30	40	NA	NA	31.8	25.1	14.5	12.3	NA	NA	15.2	14.7	NA	NA	NA	NA	12.9	8.3	19.7	13.8	13.0	16.1	6.4	9.6	32.4	19.4	10.2	25.2	9.6	6.6	10.9	18.1	6.7	7.1	38.7	11.0	11.5	12.2	10.0	NA	NA	35.3	34.6	10.9	14.4	14.1	12.7	NA	NA
m3M3n3	30	50	NA	NA	31.9	25.1	14.4	12.3	NA	NA	15.2	14.6	NA	NA	NA	39.5	12.8	8.3	19.8	13.8	12.9	16.2	6.6	9.6	32.6	19.2	10.4	25.4	9.9	6.6	10.9	18.1	6.7	7.1	38.8	10.9	11.5	12.0	10.1	46.7	NA	35.6	34.5	11.0	14.4	14.2	12.8	NA	NA
m3M3n3	40	30	NA	NA	NA	NA	12.9	11.3	NA	NA	12.7	15.2	NA	NA	NA	NA	20.4	8.7	28.2	13.0	21.9	13.0	7.3	9.1	NA	26.5	16.7	NA	14.6	8.9	15.5	28.2	12.8	17.7	NA	17.1	15.7	19.1	10.8	NA	NA	NA	NA	15.5	23.6	12.8	14.6	NA	NA
m3M3n3	40	40	NA	NA	NA	NA	13.0	11.6	NA	NA	12.9	15.4	NA	NA	NA	NA	20.5	8.9	28.1	13.3	22.0	13.3	7.4	9.2	NA	26.9	16.8	NA	14.7	9.0	15.5	28.3	12.9	17.7	NA	17.5	15.9	19.4	11.1	NA	NA	NA	NA	15.8	23.7	13.0	14.7	NA	NA
m3M3n3	40	50	NA	NA	46.0	43.4	13.0	11.6	NA	NA	13.0	15.6	NA	NA	NA	NA	20.5	9.2	28.1	13.4	22.1	13.4	7.4	9.1	NA	26.8	16.7	40.4	14.5	8.8	15.8	28.6	13.2	17.9	NA	17.7	16.1	19.6	11.3	NA	NA	NA	NA	16.0	23.9	13.2	14.9	NA	NA
m3M3n3	50	30	NA	NA	NA	NA	12.3	11.4	NA	NA	14.4	20.6	NA	NA	NA	NA	NA	9.5	NA	16.9	NA	13.8	8.6	10.7	NA	NA	23.4	NA	21.1	13.3	22.6	NA	22.9	29.2	NA	27.3	22.8	27.2	12.3	NA	NA	NA	NA	22.8	NA	13.1	21.0	NA	NA
m3M3n3	50	40	NA	NA	NA	NA	12.7	11.8	NA	NA	14.9	20.8	NA	NA	NA	NA	30.3	9.8	38.0	17.2	32.5	14.1	9.2	11.1	NA	35.0	23.6	NA	21.0	13.4	22.8	38.0	23.2	29.5	NA	27.6	23.1	27.6	12.9	NA	NA	NA	NA	22.7	32.7	13.4	21.4	NA	NA
m3M3n3	50	50	NA	NA	NA	NA	13.0	12.0	NA	NA	15.0	21.0	NA	NA	NA	NA	30.3	10.1	38.1	17.5	32.5	14.4	9.3	11.2	NA	35.1	23.6	NA	21.1	13.5	22.9	38.1	23.3	29.5	NA	27.8	23.3	27.8	13.1	NA	NA	NA	NA	22.9	32.8	13.7	21.6	NA	NA
m3M5n5	30	30	NA	NA	NA	27.1	12.9	12.3	NA	NA	13.8	13.4	NA	NA	NA	NA	11.7	7.3	18.1	13.0	13.2	14.8	6.4	9.0	NA	18.7	10.6	NA	10.8	6.4	10.8	15.4	7.1	8.5	NA	10.1	11.4	11.7	9.9	NA	NA	NA	NA	9.0	13.6	11.7	11.7	NA	NA
m3M5n5	30	40	NA	NA	31.0	27.2	13.4	12.5	NA	NA	14.5	14.0	NA	NA	NA	NA	11.6	7.6	18.2	13.5	13.5	15.1	6.6	9.5	33.9	18.6	10.3	27.1	10.4	6.2	10.7	15.4	7.5	8.6	37.6	10.3	11.7	11.9	10.0	NA	NA	NA	32.4	8.9	13.5	12.5	12.0	NA	NA
m3M5n5	30	50	NA	NA	31.0	27.0	13.5	12.7	NA	NA	14.7	14.2	NA	NA	NA	41.1	11.7	7.6	18.2	13.8	13.8	15.3	6.6	9.5	33.9	18.4	10.6	27.2	10.4	6.1	10.6	15.5	7.7	8.8	37.4	10.4	11.7	12.1	10.3	45.7	NA	37.7	32.2	8.9	13.4	12.6	12.1	49.3	NA
m3M5n5	40	30	NA	NA	NA	NA	12.4	11.2	NA	NA	12.7	16.9	NA	NA	NA	NA	19.3	9.1	26.5	14.4	23.0	13.5	7.6	9.3	NA	24.1	16.6	NA	15.7	9.9	15.3	25.4	13.6	18.7	NA	16.4	15.3	17.8	11.4	NA	NA	NA	NA	14.1	21.4	12.0	14.3	NA	NA
m3M5n5	40	40	NA	NA	NA	NA	12.5	11.3	NA	NA	13.0	17.0	NA	NA	NA	NA	19.4	9.3	26.4	14.5	23.1	13.8	7.7	9.5	NA	24.3	16.7	NA	15.7	10.0	15.5	25.5	13.9	18.7	NA	16.7	15.6	18.0	11.5	NA	NA	NA	NA	14.2	21.4	12.3	14.5	NA	NA
m3M5n5	40	50	NA	NA	45.7	43.8	12.7	11.6	NA	NA	13.2	17.3	NA	NA	NA	NA	19.2	9.4	26.4	14.8	23.2	14.0	7.9	9.7	49.5	24.4	16.6	42.0	15.8	10.0	15.8	25.5	13.8	18.7	49.2	16.8	15.7	18.0	11.8	NA	NA	NA	47.7	14.3	21.5	12.4	14.8	NA	NA
m3M5n5	50	30	NA	NA	NA	NA	12.2	11.7	NA	NA	15.7	22.3	NA	NA	NA	NA	27.6	10.5	NA	18.7	NA	14.8	9.3	11.4	NA	NA	23.7	NA	21.5	14.4	22.1	NA	24.3	NA	NA	26.7	22.9	26.2	13.4	NA	NA	NA	NA	20.6	NA	14.0	21.7	NA	NA
m3M5n5	50	40	NA	NA	NA	NA	12.6	12.2	NA	NA	16.0	22.5	NA	NA	NA	NA	27.8	10.9	35.4	18.9	33.9	15.0	9.6	11.8	NA	32.6	23.8	NA	21.5	14.5	22.2	34.9	24.5	30.5	NA	27.0	23.2	26.6	13.7	NA	NA	NA	NA	20.9	30.4	14.4	21.8	NA	NA
m3M5n5	50	50	NA	NA	NA	NA	12.8	12.3	NA	NA	16.1	22.6	NA	NA	NA	NA	27.7	10.9	35.4	19.1	34.0	15.1	9.6	11.9	NA	32.7	23.8	NA	21.5	14.6	22.2	34.8	24.5	30.5	NA	27.1	23.2	26.6	13.6	NA	NA	NA	NA	20.8	30.3	14.3	21.8	NA	NA
m3M7n7	30	30	NA	NA	29.8	28.2	13.3	13.2	NA	NA	14.6	13.8	NA	NA	NA	NA	10.6	8.0	15.8	13.0	14.2	14.6	7.0	9.0	NA	16.4	11.4	NA	10.3	6.6	9.8	16.0	6.8	7.9	NA	9.8	10.9	11.8	9.5	NA	NA	NA	NA	7.9	11.7	12.3	12.4	NA	NA
m3M7n7	30	40	NA	NA	29.9	28.1	13.5	13.3	NA	NA	14.9	14.2	NA	NA	NA	NA	10.7	8.3	15.7	13.4	14.1	14.9	7.1	9.1	34.4	16.2	11.3	28.3	10.2	6.4	9.9	16.0	6.8	7.9	35.2	9.8	11.0	11.8	9.6	NA	NA	NA	31.9	7.7	11.6	12.4	12.2	NA	NA
m3M7n7	30	50	NA	NA	29.7	28.0	14.0	13.5	NA	NA	15.4	14.6	NA	NA	NA	41.4	10.8	8.5	15.9	13.8	14.5	15.2	7.3	9.3	34.5	16.0	11.2	28.2	10.3	6.5	9.9	16.0	7.4	8.3	35.2	10.1	11.2	11.9	9.8	45.0	NA	39.1	31.9	7.8	11.4	12.9	12.6	48.3	NA
m3M7n7	40	30	NA	NA	NA	NA	12.7	12.1	NA	NA	13.2	16.4	NA	NA	NA	NA	18.0	9.9	24.4	14.0	23.1	13.1	8.0	9.3	NA	22.6	17.2	NA	16.1	10.4	15.3	25.8	14.1	18.5	NA	16.6	14.5	17.7	11.2	NA	NA	NA	NA	13.2	19.4	12.3	15.0	NA	NA
m3M7n7	40	40	NA	NA	NA	NA	12.8	12.2	NA	NA	13.5	16.6	NA	NA	NA	NA	18.0	10.2	24.4	14.2	23.2	13.4	8.0	9.5	NA	22.8	17.3	NA	16.0	10.6	15.4	25.9	14.2	18.6	NA	16.7	14.8	17.7	11.4	NA	NA	NA	NA	13.3	19.3	12.6	15.3	NA	NA
m3M7n7	40	50	NA	NA	44.6	45.2	12.8	12.2	NA	NA	13.7	16.7	NA	NA	NA	NA	17.8	10.2	24.2	14.4	23.2	13.6	8.0	9.5	NA	22.8	17.2	42.5	16.0	10.4	15.5	25.9	14.1	18.5	47.5	16.8	14.7	17.5	11.6	NA	NA	NA	47.0	13.2	19.4	12.5	15.5	NA	NA
m3M7n7	50	30	NA	NA	NA	NA	12.9	13.2	NA	NA	16.8	23.0	NA	NA	NA	NA	26.0	11.1	NA	19.6	NA	14.7	10.3	12.4	NA	NA	24.4	NA	21.3	15.1	21.7	NA	24.2	NA	NA	26.8	23.2	26.5	13.4	NA	NA	NA	NA	19.3	28.0	14.0	22.1	NA	NA
m3M7n7	50	40	NA	NA	NA	NA	13.1	13.2	NA	NA	16.7	23.0	NA	NA	NA	NA	26.3	11.3	34.3	19.7	34.0	14.7	10.2	12.4	NA	30.2	24.3	NA	21.3	15.2	21.9	34.9	24.1	30.3	NA	26.9	23.3	26.8	13.5	NA	NA	NA	NA	19.6	28.1	14.0	22.1	NA	NA
m3M7n7	50	50	NA	NA	NA	NA	13.1	13.3	NA	NA	16.7	23.0	NA	NA	NA	NA	26.2	11.3	34.3	19.8	34.0	14.9	10.3	12.5	NA	30.2	24.3	NA	21.3	15.2	21.9	34.8	24.0	30.3	NA	27.0	23.2	26.7	13.5	NA	NA	NA	NA	19.6	28.1	13.8	22.1	NA	NA
m5M3n3	30	30	NA	NA	27.2	21.1	11.1	10.8	NA	NA	13.2	9.4	NA	NA	NA	NA	13.5	6.9	21.7	11.4	11.1	14.6	4.5	7.6	28.0	22.9	11.3	23.6	12.2	6.9	9.5	16.1	5.2	5.9	NA	7.7	10.3	12.2	9.6	NA	NA	NA	NA	12.1	14.9	8.4	8.9	NA	NA
m5M3n3	30	40	NA	NA	27.1	21.0	11.6	11.4	NA	NA	13.8	10.1	NA	NA	NA	34.2	13.6	7.3	21.5	12.2	11.1	15.4	4.7	7.8	28.0	22.5	11.3	23.4	12.2	6.9	9.6	16.0	5.5	6.1	39.1	8.1	10.9	12.4	10.0	NA	NA	32.0	34.5	12.4	14.8	8.6	9.4	NA	NA
m5M3n3	30	50	43.9	NA	27.1	21.1	11.6	11.6	44.0	NA	14.2	10.2	NA	NA	47.5	34.4	13.6	7.3	21.7	12.4	11.2	15.6	4.8	8.0	27.8	22.7	11.4	23.4	12.2	6.9	9.8	15.9	5.5	6.1	39.2	8.6	11.3	12.5	10.2	42.9	NA	31.9	34.8	12.5	15.0	8.7	9.8	48.3	NA
m5M3n3	40	30	NA	NA	NA	NA	9.9	10.2	NA	NA	11.2	11.4	NA	NA	NA	NA	21.6	7.6	NA	11.2	21.2	11.9	5.6	7.7	NA	28.7	17.4	NA	17.1	11.0	14.6	28.1	11.4	16.0	NA	14.9	13.6	17.3	10.7	NA	NA	NA	NA	16.8	23.8	9.0	11.2	NA	NA
m5M3n3	40	40	NA	NA	NA	NA	10.1	10.5	NA	NA	11.3	11.5	NA	NA	NA	NA	21.7	7.8	31.8	11.3	21.2	12.0	5.8	7.9	NA	28.9	17.6	NA	17.2	11.2	14.6	28.2	11.5	16.1	NA	14.9	13.6	17.3	10.9	NA	NA	NA	NA	16.8	23.8	9.1	11.2	NA	NA
m5M3n3	40	50	NA	NA	43.4	39.6	10.1	10.6	NA	NA	11.5	11.6	NA	NA	NA	NA	21.7	8.1	31.7	11.5	21.2	12.2	5.9	7.9	46.3	28.9	17.5	39.2	17.4	11.2	14.5	28.3	11.7	16.3	NA	14.9	14.0	17.6	11.1	NA	NA	NA	NA	17.0	23.9	9.3	11.5	NA	NA
m5M3n3	50	30	NA	NA	NA	NA	10.1	10.1	NA	NA	12.7	17.3	NA	NA	NA	NA	NA	8.8	NA	14.6	NA	12.2	7.1	9.3	NA	NA	25.1	NA	22.8	15.7	20.7	NA	20.7	28.2	NA	24.6	20.7	25.5	11.8	NA	NA	NA	NA	22.9	NA	10.5	18.3	NA	NA
m5M3n3	50	40	NA	NA	NA	NA	10.3	10.3	NA	NA	12.8	17.4	NA	NA	NA	NA	31.1	8.9	NA	14.8	31.8	12.5	7.3	9.4	NA	37.2	25.3	NA	23.0	15.8	20.9	38.4	21.0	28.4	NA	25.0	21.0	25.7	12.0	NA	NA	NA	NA	23.2	33.7	10.6	18.5	NA	NA
m5M3n3	50	50	NA	NA	NA	NA	10.3	10.3	NA	NA	12.8	17.4	NA	NA	NA	NA	31.1	9.0	41.4	14.8	31.8	12.6	7.3	9.5	NA	37.1	25.2	NA	23.1	15.9	20.9	38.4	21.0	28.4	NA	25.0	21.0	25.6	12.0	NA	NA	NA	NA	23.0	33.7	10.7	18.5	NA	NA
m5M5n5	30	30	NA	NA	27.0	22.1	10.9	12.8	NA	NA	12.3	10.8	NA	NA	NA	NA	13.1	7.8	20.7	11.7	11.7	14.8	5.5	9.0	28.8	21.2	11.8	24.6	12.5	6.8	9.7	15.7	6.2	6.2	NA	8.3	10.8	11.8	9.5	NA	NA	NA	NA	10.8	13.9	8.6	8.9	NA	NA
m5M5n5	30	40	NA	NA	27.2	22.0	11.2	13.1	NA	NA	12.8	11.3	NA	NA	NA	35.1	13.2	8.2	20.7	12.2	11.5	15.3	5.5	9.1	28.8	20.8	11.8	24.4	12.4	6.7	9.6	15.7	6.3	6.1	38.5	8.7	11.4	12.0	9.8	NA	NA	33.7	34.2	10.8	13.9	8.8	9.4	NA	NA
m5M5n5	30	50	45.5	NA	27.1	22.1	11.2	13.3	46.7	NA	13.1	11.4	NA	NA	47.0	35.1	13.0	8.2	20.7	12.4	11.5	15.4	5.6	9.2	28.8	20.8	11.7	24.4	12.4	6.6	9.5	15.6	6.4	6.1	38.6	8.9	11.3	12.1	10.2	43.0	NA	33.6	34.5	10.7	13.8	8.9	9.5	46.4	NA
m5M5n5	40	30	NA	NA	NA	NA	10.2	11.5	NA	NA	11.2	13.2	NA	NA	NA	NA	20.2	8.6	NA	11.7	22.0	12.2	6.3	8.7	NA	26.5	17.0	NA	16.9	10.7	14.2	27.7	12.3	17.1	NA	15.2	14.0	17.4	10.2	NA	NA	NA	NA	15.1	22.4	9.0	11.7	NA	NA
m5M5n5	40	40	NA	NA	NA	NA	10.4	11.8	NA	NA	11.2	13.3	NA	NA	NA	NA	20.3	8.6	30.6	11.8	22.1	12.3	6.4	8.8	NA	26.6	17.2	NA	17.0	10.8	14.4	27.8	12.3	17.2	NA	15.3	14.1	17.5	10.3	NA	NA	NA	NA	15.2	22.5	9.1	11.7	NA	NA
m5M5n5	40	50	NA	NA	43.8	41.1	10.6	12.0	NA	NA	11.5	13.5	NA	NA	NA	NA	20.3	8.9	30.6	12.2	21.9	12.7	6.8	9.0	47.7	26.6	17.3	40.6	17.2	10.8	14.6	27.9	12.6	17.5	NA	15.5	14.3	17.6	10.3	NA	NA	NA	NA	15.4	22.7	9.2	12.0	NA	NA
m5M5n5	50	30	NA	NA	NA	NA	10.8	11.5	NA	NA	13.6	18.3	NA	NA	NA	NA	29.2	9.9	NA	15.0	NA	12.7	8.6	10.4	NA	NA	24.9	NA	23.2	16.5	20.4	NA	21.9	NA	NA	25.5	21.0	26.1	12.0	NA	NA	NA	NA	22.2	NA	10.6	18.6	NA	NA
m5M5n5	50	40	NA	NA	NA	NA	10.9	11.9	NA	NA	13.8	18.4	NA	NA	NA	NA	29.2	10.0	NA	15.2	32.5	12.9	8.8	10.7	NA	34.8	25.0	NA	23.2	16.6	20.5	37.8	21.8	29.2	NA	25.5	21.1	26.4	12.3	NA	NA	NA	NA	22.4	31.3	10.9	18.9	NA	NA
m5M5n5	50	50	NA	NA	NA	NA	11.0	11.9	NA	NA	13.8	18.6	NA	NA	NA	NA	29.2	10.0	40.3	15.2	32.5	13.0	8.8	10.6	NA	34.8	24.9	NA	23.1	16.6	20.4	37.7	21.8	29.1	NA	25.4	21.0	26.2	12.1	NA	NA	NA	NA	22.1	31.3	10.8	18.8	NA	NA
m5M7n7	30	30	NA	NA	26.3	23.2	11.4	12.6	NA	NA	13.4	11.1	NA	NA	NA	NA	11.4	7.5	20.3	12.0	12.3	14.0	5.5	8.9	NA	18.7	12.6	24.9	12.4	7.6	9.5	15.9	5.2	6.5	NA	7.7	10.9	11.3	10.1	NA	NA	NA	NA	9.7	13.1	8.6	9.6	NA	NA
m5M7n7	30	40	NA	NA	26.4	23.2	11.9	13.1	NA	NA	13.9	11.6	NA	NA	NA	36.7	11.6	7.8	20.2	12.7	12.2	14.7	5.4	9.0	30.1	18.5	12.5	24.8	12.4	7.5	9.5	15.8	5.2	6.3	36.4	7.8	11.2	11.4	10.4	NA	NA	34.2	33.4	9.6	13.0	8.8	10.0	NA	NA
m5M7n7	30	50	NA	NA	26.4	23.1	11.8	13.2	NA	NA	13.8	11.5	NA	NA	47.2	36.8	11.6	7.9	20.1	12.7	12.1	14.7	5.4	8.9	30.2	18.5	12.6	24.8	12.4	7.4	9.5	15.8	5.3	6.4	36.5	8.0	11.4	11.6	10.5	42.8	NA	34.4	33.4	9.5	12.8	8.8	10.0	48.2	NA
m5M7n7	40	30	NA	NA	NA	NA	11.0	11.6	NA	NA	11.9	13.5	NA	NA	NA	NA	18.9	9.0	29.8	12.0	22.4	12.0	6.6	9.0	NA	24.5	17.3	NA	16.7	11.1	14.4	26.9	12.7	18.2	NA	15.5	13.4	16.5	11.1	NA	NA	NA	NA	14.9	21.1	9.4	12.6	NA	NA
m5M7n7	40	40	NA	NA	NA	NA	11.1	11.8	NA	NA	12.1	13.6	NA	NA	NA	NA	18.9	9.1	29.7	12.2	22.4	12.2	6.7	9.0	NA	24.7	17.4	NA	16.7	11.2	14.5	26.9	12.9	18.2	NA	15.7	13.7	16.7	11.3	NA	NA	NA	NA	15.0	21.2	9.7	12.9	NA	NA
m5M7n7	40	50	NA	NA	43.4	42.4	11.2	11.9	NA	NA	12.0	13.7	NA	NA	NA	NA	18.6	9.1	29.9	12.4	22.4	12.4	6.8	9.1	48.5	24.5	17.4	41.1	17.0	11.3	14.6	26.8	12.8	18.3	NA	15.5	13.6	16.7	11.3	NA	NA	NA	NA	15.0	21.1	9.7	13.0	NA	NA
m5M7n7	50	30	NA	NA	NA	NA	11.3	11.9	NA	NA	14.6	19.7	NA	NA	NA	NA	27.7	10.6	NA	15.6	NA	13.5	8.7	10.6	NA	NA	24.5	NA	22.3	16.6	20.9	NA	22.4	NA	NA	25.4	20.9	25.6	12.9	NA	NA	NA	NA	21.3	29.8	11.3	19.5	NA	NA
m5M7n7	50	40	NA	NA	NA	NA	11.8	12.3	NA	NA	15.0	19.9	NA	NA	NA	NA	27.6	10.8	39.4	16.0	33.5	13.9	9.0	11.1	NA	32.8	24.8	NA	22.4	16.9	21.0	36.9	22.4	29.9	NA	25.6	21.0	25.8	13.1	NA	NA	NA	NA	21.5	30.1	11.6	19.6	NA	NA
m5M7n7	50	50	NA	NA	NA	NA	11.8	12.4	NA	NA	15.0	20.0	NA	NA	NA	NA	27.6	10.7	39.4	16.0	33.5	13.9	9.2	11.1	NA	32.8	24.9	NA	22.5	17.0	20.8	36.8	22.2	29.9	NA	25.6	21.0	25.7	13.0	NA	NA	NA	NA	21.3	30.0	11.5	19.5	NA	NA
m7M3n3	30	30	NA	NA	21.0	14.5	10.6	10.6	NA	NA	16.2	8.8	NA	NA	NA	22.8	16.8	7.3	27.7	12.4	10.0	14.9	6.4	9.1	16.0	NA	18.6	23.1	19.5	13.1	11.3	18.3	3.1	3.4	NA	5.1	7.1	10.4	10.0	NA	NA	NA	NA	18.6	18.2	6.4	8.2	NA	NA
m7M3n3	30	40	32.3	NA	20.9	14.7	10.7	10.8	32.6	NA	16.5	9.2	NA	NA	35.5	22.9	16.8	7.4	27.9	12.6	10.2	15.0	6.4	9.2	16.0	29.5	18.6	23.0	19.6	13.2	11.4	18.2	3.3	3.4	NA	5.0	7.4	10.5	10.4	NA	NA	34.7	36.0	18.8	18.1	6.5	8.5	NA	NA
m7M3n3	30	50	32.1	39.6	20.9	14.7	10.7	10.8	32.6	45.5	16.7	9.3	NA	NA	35.6	22.7	16.7	7.6	27.7	12.7	10.2	15.1	6.2	9.0	15.8	29.3	18.5	23.0	19.6	13.2	11.4	18.1	3.3	3.4	43.1	4.9	7.6	10.7	10.2	42.1	NA	34.7	36.0	18.7	18.1	6.5	8.6	48.3	NA
m7M3n3	40	30	NA	NA	NA	NA	10.9	11.2	NA	NA	12.4	10.3	NA	NA	NA	NA	28.4	8.5	NA	10.2	19.4	12.0	6.3	9.2	NA	NA	24.7	NA	26.3	18.0	16.3	NA	7.2	11.4	NA	10.8	10.6	13.1	11.4	NA	NA	NA	NA	24.5	26.3	7.6	10.3	NA	NA
m7M3n3	40	40	NA	NA	38.0	29.9	11.0	11.2	NA	NA	12.8	10.4	NA	NA	NA	NA	28.5	9.0	38.6	10.4	19.3	12.3	6.3	9.3	35.9	37.5	24.8	35.8	26.5	18.3	16.5	31.0	7.4	11.5	NA	10.8	10.9	13.5	11.8	NA	NA	NA	NA	24.9	26.5	7.6	10.5	NA	NA
m7M3n3	40	50	NA	NA	37.8	30.1	11.1	11.5	49.5	NA	12.9	10.5	NA	NA	NA	42.8	28.5	9.2	38.7	10.6	19.3	12.4	6.4	9.4	35.7	37.4	24.7	35.7	26.5	18.4	16.7	31.2	7.4	11.6	NA	10.7	11.1	13.7	11.8	NA	NA	48.9	NA	25.1	26.6	7.8	10.6	NA	NA
m7M3n3	50	30	NA	NA	NA	NA	9.8	9.7	NA	NA	11.5	15.2	NA	NA	NA	NA	NA	8.6	NA	11.7	NA	11.8	7.3	9.6	NA	NA	NA	NA	NA	24.7	21.8	NA	16.8	25.1	NA	21.1	16.2	21.7	12.3	NA	NA	NA	NA	NA	NA	8.5	14.5	NA	NA
m7M3n3	50	40	NA	NA	NA	NA	10.2	10.0	NA	NA	11.7	15.3	NA	NA	NA	NA	38.5	8.8	NA	11.7	31.7	11.9	7.4	9.8	NA	NA	32.0	NA	32.5	24.9	22.1	NA	16.9	25.2	NA	21.3	16.6	21.9	12.6	NA	NA	NA	NA	30.0	37.5	8.9	15.0	NA	NA
m7M3n3	50	50	NA	NA	NA	47.4	10.7	10.5	NA	NA	12.0	15.7	NA	NA	NA	NA	38.4	8.9	49.5	12.1	31.9	12.3	8.0	10.2	NA	44.0	32.3	NA	32.7	25.1	22.1	43.3	16.7	25.1	NA	21.3	16.8	21.7	12.8	NA	NA	NA	NA	29.8	37.3	9.0	14.9	NA	NA
m7M5n5	30	30	NA	NA	22.6	15.8	11.4	12.6	NA	NA	15.5	9.1	NA	NA	NA	23.9	16.2	8.8	25.9	13.2	9.8	15.9	6.5	9.5	17.1	27.4	17.9	22.7	18.3	12.8	11.5	18.0	3.5	3.4	NA	5.8	8.1	10.5	10.7	NA	NA	NA	NA	18.0	17.5	6.7	8.5	NA	NA
m7M5n5	30	40	33.1	NA	22.5	16.1	11.7	13.1	33.7	NA	15.8	9.3	NA	NA	36.1	23.9	16.2	8.9	25.8	13.2	10.1	16.1	6.8	9.7	17.2	27.5	17.8	22.5	18.2	12.7	11.7	18.2	3.8	3.7	NA	6.1	8.5	10.7	11.0	NA	NA	34.2	33.5	18.3	17.6	6.8	8.7	NA	NA
m7M5n5	30	50	32.9	41.0	22.3	16.0	11.9	13.1	33.8	47.5	15.8	9.3	NA	NA	36.2	23.9	16.0	9.0	25.6	13.6	10.0	16.1	6.6	9.5	16.8	27.3	17.8	22.5	18.1	12.7	11.4	18.1	3.7	3.4	40.7	5.8	8.6	10.6	10.9	40.4	NA	34.3	33.2	18.2	17.4	6.8	8.9	47.0	NA
m7M5n5	40	30	NA	NA	NA	NA	11.3	11.8	NA	NA	12.2	11.8	NA	NA	NA	NA	29.1	9.5	NA	10.9	19.7	12.1	7.0	9.8	NA	NA	24.6	NA	24.9	17.7	16.1	NA	9.2	12.1	NA	12.2	11.6	13.4	11.8	NA	NA	NA	NA	22.1	26.2	7.8	11.5	NA	NA
m7M5n5	40	40	NA	NA	39.2	31.9	11.5	12.0	NA	NA	12.4	11.9	NA	NA	NA	NA	29.1	9.8	37.7	11.3	19.9	12.6	7.1	10.0	38.1	35.5	24.6	37.5	25.0	17.8	16.2	30.3	9.4	12.3	NA	12.3	11.7	13.9	12.0	NA	NA	NA	NA	22.6	26.6	8.0	11.7	NA	NA
m7M5n5	40	50	NA	NA	39.2	32.2	11.6	12.1	NA	NA	12.6	12.0	NA	NA	NA	43.9	29.0	9.7	37.5	11.3	19.9	12.7	7.1	10.0	38.0	35.5	24.5	37.4	24.9	17.9	16.1	30.3	9.4	12.3	NA	12.2	11.6	13.8	11.9	NA	NA	NA	NA	22.7	26.3	7.8	11.6	NA	NA
m7M5n5	50	30	NA	NA	NA	NA	9.7	10.4	NA	NA	11.9	16.8	NA	NA	NA	NA	NA	9.7	NA	12.1	NA	11.6	7.5	10.0	NA	NA	NA	NA	NA	24.5	21.5	NA	17.3	25.3	NA	22.7	17.1	21.8	12.9	NA	NA	NA	NA	NA	NA	8.6	15.2	NA	NA
m7M5n5	50	40	NA	NA	NA	NA	10.0	10.7	NA	NA	12.2	16.8	NA	NA	NA	NA	37.9	9.7	NA	12.3	31.2	11.8	7.6	10.4	NA	NA	31.6	NA	31.2	24.6	21.5	NA	17.7	25.4	NA	22.5	17.0	21.8	12.9	NA	NA	NA	NA	28.8	35.8	9.0	15.5	NA	NA
m7M5n5	50	50	NA	NA	NA	48.1	10.3	10.9	NA	NA	12.4	17.1	NA	NA	NA	NA	38.0	9.7	48.5	12.7	31.4	12.1	7.8	10.6	NA	42.5	31.9	NA	31.4	24.8	21.4	42.3	17.7	25.4	NA	22.5	17.1	22.0	13.0	NA	NA	NA	NA	28.6	35.7	8.9	15.4	NA	NA
m7M7n7	30	30	NA	NA	23.3	14.6	11.1	12.6	NA	NA	15.5	8.9	NA	NA	NA	25.5	14.8	8.1	25.0	12.4	9.7	15.4	6.4	9.5	17.4	26.7	18.0	22.8	18.4	13.0	10.1	17.4	2.3	4.0	NA	6.6	8.1	11.0	10.7	NA	NA	NA	NA	16.8	16.5	6.2	8.3	NA	NA
m7M7n7	30	40	34.6	NA	23.1	15.0	11.5	12.9	36.0	NA	16.0	9.3	NA	NA	35.3	25.6	14.8	8.3	25.1	12.5	9.7	15.3	6.5	9.9	17.3	26.6	17.9	22.7	18.5	13.1	10.3	17.3	2.6	4.1	NA	6.5	8.4	11.1	10.9	NA	NA	34.6	33.9	17.2	16.4	6.4	8.9	NA	NA
m7M7n7	30	50	34.4	41.4	23.1	15.0	11.5	12.9	35.9	NA	16.0	9.3	NA	NA	35.3	25.7	15.0	8.4	25.1	12.5	9.6	15.3	6.5	9.9	17.2	26.6	17.9	22.7	18.5	12.9	10.3	17.3	2.8	4.2	40.0	6.7	8.4	11.2	11.1	41.6	NA	34.6	33.7	17.3	16.4	6.4	8.9	NA	NA
m7M7n7	40	30	NA	NA	NA	NA	11.7	12.3	NA	NA	13.1	12.2	NA	NA	NA	NA	26.2	9.0	NA	10.7	20.9	12.0	6.6	9.5	NA	NA	24.6	NA	26.4	17.0	16.2	NA	8.6	12.1	NA	12.3	11.1	14.1	11.4	NA	NA	NA	NA	21.9	24.5	7.8	12.1	NA	NA
m7M7n7	40	40	NA	NA	39.3	32.6	12.1	12.5	NA	NA	13.6	12.4	NA	NA	NA	NA	26.7	9.4	36.0	11.1	21.0	12.6	6.8	9.7	38.7	34.7	24.5	36.7	26.5	17.2	16.5	31.4	8.8	12.7	NA	12.5	11.4	14.5	11.8	NA	NA	NA	NA	22.2	25.1	8.2	12.7	NA	NA
m7M7n7	40	50	NA	NA	39.2	32.8	11.9	12.4	NA	NA	13.5	12.3	NA	NA	NA	46.2	26.5	9.2	35.9	11.0	21.0	12.5	6.7	9.8	38.6	34.8	24.5	36.7	26.4	17.2	16.5	31.1	8.6	12.7	NA	12.5	11.4	14.5	11.7	NA	NA	NA	NA	22.2	24.9	8.2	12.4	NA	NA
m7M7n7	50	30	NA	NA	NA	NA	10.8	11.7	NA	NA	12.5	16.9	NA	NA	NA	NA	NA	9.6	NA	12.7	NA	11.9	8.2	10.6	NA	NA	NA	NA	NA	24.3	21.7	NA	17.6	25.7	NA	22.8	16.7	21.9	12.7	NA	NA	NA	NA	27.7	NA	8.9	15.6	NA	NA
m7M7n7	50	40	NA	NA	NA	NA	11.2	12.1	NA	NA	12.9	17.2	NA	NA	NA	NA	36.6	10.0	NA	13.1	33.2	12.4	8.3	10.9	NA	NA	31.5	NA	32.4	24.4	22.0	NA	17.8	26.0	NA	22.9	16.9	22.0	13.3	NA	NA	NA	NA	28.0	35.0	9.4	16.0	NA	NA
m7M7n7	50	50	NA	NA	NA	NA	11.5	12.5	NA	NA	13.0	17.3	NA	NA	NA	NA	36.7	10.3	48.6	13.5	33.4	12.7	8.7	11.2	NA	41.9	31.7	NA	32.5	24.7	22.0	42.0	17.9	26.1	NA	23.0	17.0	22.0	13.3	NA	NA	NA	NA	28.1	34.9	9.5	16.4	NA	NA
[truncated: 260 more columns]
